# Supplementary material for: Validation of Fully Automated VMAT Plan Generation for Library-Based Plan-of-the-Day Cervical Cancer Radiotherapy
Source: PLoS One. 2016 Dec 29;11(12):e0169202. doi: 10.1371/journal.pone.0169202 (PMC5199117; doi:10.1371/journal.pone.0169202)
Supplement: S1 File — (XLSX) [file pone.0169202.s001.xlsx]

## Sheet: autoVMAT vs. autoIMRT
	Patient No.	V45Gy (%)			V15Gy (%)			SB Dmean (Gy)			Bladder Dmean (Gy)			Rectum Dmean (Gy)			Sigmoid Dmean (Gy)			CI			Difference								Average								Percentage difference
		autoVMAT	autoIMRT		autoVMAT	autoIMRT		autoVMAT	autoIMRT		autoVMAT	autoIMRT		autoVMAT	autoIMRT		autoVMAT	autoIMRT		autoVMAT	autoIMRT		V45 (%)	V15 (%)	SB (Gy)	Bladder (Gy)	Rectum (Gy)	Sigmoid (Gy)	CI		V45 (%)	V15 (%)	SB (Gy)	Bladder (Gy)	Rectum (Gy)	Sigmoid (Gy)	CI		V45 (%)	V15 (%)	SB (%)	Bladder (%)	Rectum (%)	Sigmoid (%)	CI(%)
Small movers	1	0.39451	0.377371		0.983406	0.944731		35.8987	34.5523		44.4322	43.0421		44.2214	42.9016					1.17943	1.15636		0.017139	0.038675	1.34638	1.39012	1.31976		0.023068		0.385941	0.964068	35.2255	43.7371	43.5615		1.1679		0.0444084	0.0401164	0.0382218	0.0317835	0.0302963		0.0197517
	2	0.497332	0.528241		0.999481	1		39.9407	39.9438		40.57	39.6849		45.7851	44.6086		46.3921	45.8038		1.16106	1.15136		-0.030909	-0.000519	-0.003036	0.885132	1.1765	0.588296	0.009698		0.512787	0.99974	39.9422	40.1275	45.1968	46.098	1.15621		-0.0602765	-0.000519135	-7.60098e-05	0.022058	0.0260306	0.0127619	0.00838776
	3	0.136321	0.126769		0.694724	0.593689		25.0795	23.5887		40.3981	39.3794		46.2815	45.1638					1.23379	1.20506		0.009552	0.101035	1.49075	1.01867	1.11771		0.028728		0.131545	0.644207	24.3341	39.8888	45.7227		1.21943		0.0726139	0.156836	0.0612618	0.0255377	0.0244453		0.0235586
	4	0.133257	0.140707		0.797625	0.866762		25.4529	25.6259		44.6382	44.5846		42.8842	42.9021					1.17845	1.19122		-0.00745	-0.069137	-0.172987	0.053561	-0.017886		-0.012769		0.136982	0.832194	25.5394	44.6114	42.8932		1.18484		-0.0543867	-0.083078	-0.00677334	0.00120061	-0.00041699		-0.010777
	5	0.040969	0.034605		0.368574	0.338776		14.8777	14.3942		41.2811	41.0657		44.2538	44.1064					1.17652	1.17618		0.006364	0.029798	0.483472	0.21541	0.147409		0.00034		0.037787	0.353675	14.636	41.1734	44.1801		1.17635		0.168418	0.0842525	0.0330331	0.00523177	0.00333655		0.000289029
	6	0.09332	0.099869		0.650766	0.604483		23.1107	22.2844		45.4828	44.4335		45.9173	44.6653		46.2265	45.5087		1.14318	1.14006		-0.006549	0.046283	0.826243	1.0493	1.25199	0.717801	0.003122		0.0965945	0.627625	22.6976	44.9582	45.2913	45.8676	1.14162		-0.0677989	0.0737431	0.0364023	0.0233395	0.027643	0.0156494	0.00273471
	7	0.001992	0.003347		0.381727	0.440181		15.9926	16.0164		38.945	38.4243		42.9097	42.4894		45.7597	45.4914		1.20172	1.21705		-0.001355	-0.058454	-0.023717	0.520729	0.420369	0.268368	-0.015325		0.0026695	0.410954	16.0045	38.6846	42.6996	45.6256	1.20939		-0.507586	-0.14224	-0.0014819	0.0134609	0.00984481	0.00588197	-0.0126717
	8	0.297636	0.339218		0.935786	0.937105		36.8101	36.136		44.2947	43.8462		44.1589	43.0294		45.7135	45.4579		1.1431	1.149		-0.041582	-0.001319	0.674041	0.448468	1.12952	0.255644	-0.005906		0.318427	0.936446	36.473	44.0704	43.5942	45.5857	1.14605		-0.130586	-0.00140852	0.0184805	0.0101762	0.02591	0.00560799	-0.00515336
	9	0.148229	0.142592		0.678297	0.646776		24.8486	24.0629		45.8704	45.508		44.1086	43.6375		45.7029	44.9807		1.15836	1.14865		0.005637	0.031521	0.785715	0.362363	0.471119	0.722259	0.009711		0.14541	0.662537	24.4558	45.6892	43.873	45.3418	1.1535		0.0387661	0.0475762	0.032128	0.00793104	0.0107382	0.0159292	0.00841871
	10	0.193616	0.186083		0.594777	0.497618		23.8817	21.9298		44.944	44.7103		46.1357	46.1879		46.3979	45.8584		1.10235	1.10234		0.007533	0.097159	1.95189	0.233719	-0.052254	0.539554	2e-06		0.18985	0.546198	22.9057	44.8271	46.1618	46.1282	1.10235		0.0396788	0.177883	0.0852141	0.00521378	-0.00113197	0.0116968	1.81431e-06
	11	0.198085	0.188563		0.802028	0.704161		28.3243	26.8817		45.7537	44.8944		44.4982	42.8632		46.4827	45.1479		1.1333	1.11058		0.009522	0.097867	1.44259	0.859337	1.635	1.33486	0.022717		0.193324	0.753095	27.603	45.3241	43.6807	45.8153	1.12194		0.0492541	0.129953	0.0522621	0.0189598	0.0374307	0.0291357	0.020248
	12	0.03456	0.044003		0.34033	0.326542		14.3705	14.3737		42.5144	42.6183		44.7307	44.6749		28.8023	28.2292		1.17053	1.17781		-0.009443	0.013788	-0.003207	-0.103856	0.055855	0.573154	-0.007283		0.0392815	0.333436	14.3721	42.5663	44.7028	28.5157	1.17417		-0.240393	0.0413513	-0.000223141	-0.00243986	0.00124947	0.0200996	-0.00620268
	13	0.211479	0.21038		0.904575	0.885862		32.9869	32.135		46.6393	45.63		46.256	45.7975					1.2291	1.21218		0.001099	0.018713	0.851894	1.00927	0.458558		0.016913		0.210929	0.895219	32.5609	46.1346	46.0267		1.22064		0.00521027	0.0209033	0.0261631	0.0218766	0.00996286		0.0138559
	14	0.087141	0.087808		0.37871	0.342496		15.577	15.0258		42.3368	41.9714		41.8535	41.2743					1.18915	1.15915		-0.000667	0.036214	0.551193	0.36542	0.579222		0.030005		0.0874745	0.360603	15.3014	42.1541	41.5639		1.17415		-0.00762508	0.100426	0.0360225	0.00866866	0.0139357		0.0255547
	15	0.081262	0.08291		0.623268	0.587772		23.1063	22.2629		44.4634	43.9674		45.3974	44.6113		46.8202	47.0539		1.18356	1.19695		-0.001648	0.035496	0.843424	0.495963	0.786055	-0.233613	-0.01339		0.082086	0.60552	22.6846	44.2154	45.0043	46.937	1.19025		-0.0200765	0.0586207	0.0371805	0.011217	0.0174662	-0.00497716	-0.0112497
	16	0.15003	0.144391		0.622959	0.525305		21.9055	20.4614		41.8052	41.377		45.1081	44.7627					1.12679	1.13396		0.005639	0.097654	1.44412	0.428212	0.345312		-0.007169		0.14721	0.574132	21.1834	41.5911	44.9354		1.13038		0.0383057	0.17009	0.0681724	0.0102958	0.00768463		-0.00634214
	17	0.052908	0.049259		0.426053	0.37383		17.206	15.5972		44.1116	43.2166		45.3698	45.0725		16.0746	15.9831		1.17893	1.17395		0.003649	0.052223	1.60888	0.895027	0.297266	0.091497	0.004982		0.0510835	0.399942	16.4016	43.6641	45.2212	16.0289	1.17644		0.0714321	0.130577	0.098093	0.020498	0.0065736	0.00570825	0.00423481
	18	0.136872	0.134388		0.916013	0.908865		30.2096	29.8153		42.1747	41.928		42.9653	42.9672		32.0097	31.9557		1.21189	1.20968		0.002484	0.007148	0.394304	0.246645	-0.001878	0.053915	0.002205		0.13563	0.912439	30.0125	42.0514	42.9662	31.9827	1.21079		0.0183145	0.00783395	0.013138	0.00586533	-4.37087e-05	0.00168576	0.00182113
	19	0.097712	0.0924		0.664595	0.576249		24.5315	23.1067		41.5621	39.6517		45.8158	45.0734		43.7068	42.4209		1.17354	1.15923		0.005312	0.088346	1.42475	1.91044	0.742401	1.2859	0.014309		0.095056	0.620422	23.8191	40.6069	45.4446	43.0638	1.16639		0.0558828	0.142397	0.0598156	0.0470471	0.0163364	0.0298603	0.0122678
	20	0.224005	0.225526		0.485914	0.459948		22.1265	21.4741		41.992	40.9293		44.148	42.4515					1.19762	1.18994		-0.001521	0.025966	0.652358	1.06268	1.69651		0.007681		0.224766	0.472931	21.8003	41.4607	43.2998		1.19378		-0.00676705	0.0549044	0.0299242	0.0256311	0.0391805		0.00643416
	21	0.042262	0.042165		0.323243	0.294836		14.802	13.9078		45.9303	45.7814		41.7297	41.6625					1.14254	1.1556		9.7e-05	0.028407	0.894195	0.1489	0.067133		-0.013069		0.0422135	0.30904	14.3549	45.8558	41.6961		1.14907		0.00229784	0.0919203	0.0622919	0.00324713	0.00161005		-0.0113736
	22	0.237592	0.231566		0.624288	0.548784		26.4374	24.6296		46.0788	45.3435		46.024	44.5765					1.1303	1.11646		0.006026	0.075504	1.80778	0.735305	1.44757		0.013835		0.234579	0.586536	25.5335	45.7112	45.3002		1.12338		0.0256886	0.128729	0.0708004	0.0160859	0.0319549		0.0123155
	23	0.000269	0.000217		0.398044	0.371711		14.8018	14.3765		42.8743	42.4519		44.8073	44.2608					1.15437	1.14036		5.2e-05	0.026333	0.425271	0.422435	0.546557		0.01401		0.000243	0.384877	14.5892	42.6631	44.5341		1.14736		0.213992	0.0684192	0.0291498	0.00990165	0.0122728		0.0122106
	24	0.046098	0.033372		0.585846	0.498495		20.2434	18.4925		46.6699	45.8918		43.3164	42.0846		46.5217	45.8824		1.1662	1.15697		0.012726	0.087351	1.75091	0.778105	1.23178	0.639343	0.009228		0.039735	0.54217	19.368	46.2809	42.7005	46.202	1.16158		0.320272	0.161114	0.0904024	0.0168127	0.028847	0.013838	0.00794433
Large movers (Full)	25-Full	0.278604	0.225444		0.999934	0.99693		38.1479	36.5679		43.9464	42.8886		40.1971	38.3392		45.037	44.3762		1.1802	1.18239		0.05316	0.003004	1.57993	1.05782	1.85787	0.660834	-0.002185		0.252024	0.998432	37.3579	43.4175	39.2682	44.7066	1.18129		0.210932	0.00300872	0.0422918	0.0243639	0.0473124	0.0147816	-0.00184967
	26-Full	0.049463	0.052836		0.679597	0.568199		21.3765	20.5934		40.7121	39.6674		43.7213	42.9921		40.4452	39.4292		1.20153	1.20867		-0.003373	0.111398	0.783178	1.04474	0.729257	1.01604	-0.007149		0.0511495	0.623898	20.985	40.1898	43.3567	39.9372	1.2051		-0.0659439	0.178552	0.0373209	0.0259951	0.0168199	0.0254409	-0.00593229
	27-Full	0.1942	0.2104		0.7768	0.6765		27.047	25.822		43.741	43.194		43.763	43.153		45.976	45.747		1.18239	1.1802		-0.0162	0.1003	1.225	0.547	0.61	0.229	0.002185		0.2023	0.72665	26.4345	43.4675	43.458	45.8615	1.18129		-0.0800791	0.138031	0.046341	0.0125841	0.0140365	0.0049933	0.00184967
	28-Full	0.274128	0.253306		0.949981	0.930918		34.7106	32.7583		38.9683	37.849		44.5701	43.0109		45.6361	44.379		1.19797	1.1624		0.020822	0.019063	1.95235	1.11927	1.55919	1.25708	0.035569		0.263717	0.940449	33.7345	38.4087	43.7905	45.0076	1.18019		0.0789559	0.0202701	0.057874	0.0291411	0.0356056	0.0279305	0.0301384
	29-Full	0.116717	0.123217		0.730726	0.682286		26.0221	25.5271		44.3139	44.0892		41.8613	40.5474		45.5329	45.5695		1.16148	1.16373		-0.0065	0.04844	0.494916	0.224686	1.31391	-0.036652	-0.002248		0.119967	0.706506	25.7746	44.2015	41.2043	45.5512	1.16261		-0.0541816	0.0685628	0.0192017	0.00508322	0.0318876	-0.000804633	-0.00193359
	30-Full	0.377205	0.36098		0.950867	0.890382		34.4229	32.9476		43.4071	42.4544		28.6789	27.6995		45.2823	42.9469		1.16938	1.17108		0.016225	0.060485	1.4753	0.952671	0.979393	2.33538	-0.001705		0.369093	0.920624	33.6852	42.9308	28.1892	44.1146	1.17023		0.0439592	0.0657	0.0437967	0.0221909	0.0347436	0.0529389	-0.00145698
	31-Full	0.137815	0.118062		0.619601	0.55852		24.4217	23.122		42.0161	41.334		43.0738	41.6671					1.17054	1.16107		0.019753	0.061081	1.29964	0.682141	1.40666		0.00947		0.127939	0.58906	23.7718	41.6751	42.3704		1.1658		0.154394	0.103692	0.0546715	0.0163681	0.033199		0.00812315
	32-Full	0.276899	0.295838		0.965467	0.969775		36.2882	36.0989		42.3596	42.0053		43.0478	42.5792		44.2701	43.7339		1.15099	1.16697		-0.018939	-0.004308	0.189304	0.354346	0.468606	0.536174	-0.015975		0.286369	0.967621	36.1935	42.1824	42.8135	44.002	1.15898		-0.0661351	-0.00445216	0.00523033	0.00840032	0.0109453	0.0121852	-0.0137837
	33-Full	0.026217	0.02764		0.298227	0.157629		13.946	10.5689		44.786	43.3438		43.7151	42.6918		38.2417	36.3675		1.15153	1.12544		-0.001423	0.140598	3.37701	1.44224	1.02336	1.87421	0.026083		0.0269285	0.227928	12.2575	44.0649	43.2035	37.3046	1.13849		-0.0528436	0.616853	0.275506	0.0327298	0.023687	0.0502408	0.0229103
	34-Full	0.154314	0.13522		0.824153	0.726443		27.9346	26.1766		41.0198	39.2663		43.3505	42.704		43.7774	42.9482		1.19734	1.17424		0.019094	0.09771	1.758	1.7535	0.646471	0.829178	0.023098		0.144767	0.775298	27.0556	40.143	43.0272	43.3628	1.18579		0.131895	0.126029	0.0649773	0.0436812	0.0150247	0.0191219	0.019479
Large movers (Empty)	25-Empty	0.185484	0.164884		0.998704	0.99982		35.5784	35.0377		42.588	40.6841		37.7555	36.5872		44.4478	44.0131		1.20031	1.18844		0.0206	-0.001116	0.540644	1.9039	1.16831	0.434661	0.011874		0.175184	0.999262	35.308	41.636	37.1714	44.2305	1.19437		0.117591	-0.00111682	0.0153122	0.0457272	0.0314304	0.00982719	0.0099416
	26-Empty	0.048679	0.049409		0.647607	0.599408		21.7402	20.9467		42.3107	42.7292		42.5485	41.8732		37.7633	37.243		1.17342	1.19885		-0.00073	0.048199	0.793448	-0.4185	0.6753	0.520294	-0.025435		0.049044	0.623508	21.3434	42.52	42.2108	37.5031	1.18613		-0.0148846	0.077303	0.0371752	-0.00984243	0.0159983	0.0138733	-0.0214436
	27-Empty	0.022	0.013		0.3816	0.3594		15.018	14.026		45.953	45.101		43.954	43.349		43.319	41.308		1.20088	1.18844		0.009	0.0222	0.992	0.852	0.605	2.011	0.012441		0.0175	0.3705	14.522	45.527	43.6515	42.3135	1.19466		0.514286	0.059919	0.0683102	0.0187142	0.0138598	0.0475262	0.0104139
	28-Empty	0.167065	0.16754		0.94066	0.952336		33.1912	32.3946		42.8743	41.3096		43.6638	41.468		44.2797	42.3143		1.17745	1.15128		-0.000475	-0.011676	0.79667	1.56469	2.19587	1.96542	0.026179		0.167302	0.946498	32.7929	42.092	42.5659	43.297	1.16436		-0.00283917	-0.012336	0.024294	0.0371732	0.0515875	0.045394	0.0224835
	29-Empty	0.088834	0.083643		0.720487	0.681354		25.4884	24.9179		45.6994	45.2868		40.7785	40.5202		45.4519	44.8384		1.18225	1.18419		0.005191	0.039133	0.57054	0.412633	0.258286	0.613541	-0.001932		0.0862385	0.700921	25.2032	45.4931	40.6494	45.1451	1.18322		0.0601935	0.0558309	0.0226376	0.00907023	0.006354	0.0135904	-0.00163283
	30-Empty	0.271747	0.277277		0.908188	0.903848		32.7857	32.6355		45.6794	45.0662		28.6396	28.1316		39.5077	38.5754		1.19125	1.19443		-0.00553	0.00434	0.150288	0.613251	0.507998	0.932242	-0.003182		0.274512	0.906018	32.7106	45.3728	28.3856	39.0416	1.19284		-0.0201448	0.00479019	0.00459447	0.0135158	0.0178963	0.0238782	-0.00266758
	31-Empty	0.094679	0.084463		0.627108	0.548421		24.4228	22.564		46.2397	45.4575		42.6185	41.0896					1.19208	1.15845		0.010216	0.078687	1.85878	0.782227	1.52892		0.033625		0.089571	0.587765	23.4934	45.8486	41.8541		1.17527		0.114055	0.133875	0.0791191	0.0170611	0.0365297		0.0286106
	32-Empty	0.279962	0.273606		0.968499	0.958487		35.2517	35.1676		45.1175	44.4303		41.1395	39.7967		42.8384	41.7474		1.15731	1.16239		0.006356	0.010012	0.08407	0.687119	1.34281	1.09094	-0.005081		0.276784	0.963493	35.2096	44.7739	40.4681	42.2929	1.15985		0.0229638	0.0103914	0.0023877	0.0153464	0.0331818	0.025795	-0.00438076
	33-Empty	0.027039	0.029171		0.257063	0.16061		13.0061	10.6364		42.7009	41.1523		40.1154	38.2057		38.0476	36.5478		1.14225	1.13569		-0.002132	0.096453	2.36968	1.54854	1.90968	1.49975	0.006565		0.028105	0.208836	11.8212	41.9266	39.1606	37.2977	1.13897		-0.0758584	0.461859	0.20046	0.0369346	0.0487653	0.0402104	0.00576398
	34-Empty	0.149605	0.134762		0.806185	0.677886		27.556	25.4941		42.6135	41.3591		43.2887	41.7846		43.8019	42.6295		1.19852	1.16032		0.014843	0.128299	2.06197	1.25432	1.50404	1.17239	0.0382		0.142183	0.742036	26.5251	41.9863	42.5367	43.2157	1.17942		0.104393	0.172901	0.0777369	0.0298746	0.0353588	0.0271289	0.0323887
	avg.	0.153593	0.150601		0.687102	0.642594		25.4745	24.4336		43.473	42.7045		42.9354	42.0458		42.2667	41.4351		1.17375	1.16702		0.00299239	0.044508	1.04091	0.768408	0.889602	0.831564	0.00672818		0.152097	0.664848	24.954	43.0887	42.4906	41.8509	1.17038		0.0270397	0.0895469	0.0488373	0.0180389	0.0212586	0.019901	0.00575638
	std	0.113054	0.114624		0.227556	0.243085		7.65215	7.80431		2.05067	2.19246		3.63881	3.7087		6.49017	6.43263		0.0271446	0.0273867		0.0146721	0.0465032	0.745406	0.527008	0.585336	0.634676	0.0153358		0.113605	0.234298	7.71962	2.10633	3.66224	6.45366	0.0261655		0.147832	0.122583	0.0501865	0.0127467	0.0141592	0.0151402	0.0130516
	p-value		0.076			<0.001			<0.001			<0.001			<0.001			<0.001			0.018
	n/m	18	26		7	37		4	40		2	42		3	41		2	29		16	28

## Sheet: manVMAT vs. autoIMRT
	Patient No.	V45Gy (%)			V15Gy (%)			SB Dmean (Gy)			Bladder Dmean (Gy)			Rectum Dmean (Gy)			Sigmoid Dmean (Gy)			CI			Difference								Average								Percentage difference
		manVMAT	autoIMRT		manVMAT	autoIMRT		manVMAT	autoIMRT		manVMAT	autoIMRT		manVMAT	autoIMRT		manVMAT	autoIMRT		manVMAT	autoIMRT		V45 (%)	V15 (%)	SB (Gy)	Bladder (Gy)	Rectum (Gy)	Sigmoid (Gy)	CI		V45 (%)	V15 (%)	SB (Gy)	Bladder (Gy)	Rectum (Gy)	Sigmoid (Gy)	CI		V45 (%)	V15 (%)	SB (%)	Bladder (%)	Rectum (%)	Sigmoid (%)	CI(%)
Small movers	1	0.427221	0.377371		0.883379	0.944731		34.1279	34.5523		43.3744	43.0421		43.2651	42.9016					1.26677	1.15636		0.04985	-0.061352	-0.424448	0.332337	0.363433		0.110404		0.402296	0.914055	34.3401	43.2083	43.0834		1.21157		0.123914	-0.0671207	-0.0123601	0.00769152	0.00843558		0.091125
	2	0.610302	0.528241		0.959862	1		39.6126	39.9438		41.9911	39.6849		45.0242	44.6086		46.4134	45.8038		1.33133	1.15136		0.082061	-0.040138	-0.331173	2.30624	0.415627	0.609591	0.17997		0.569271	0.979931	39.7782	40.838	44.8164	46.1086	1.24134		0.144151	-0.04096	-0.0083255	0.0564729	0.009274	0.0132208	0.14498
	3	0.134425	0.126769		0.66432	0.593689		24.4403	23.5887		42.885	39.3794		46.2285	45.1638					1.23421	1.20506		0.007656	0.070631	0.851597	3.50561	1.06465		0.029152		0.130597	0.629004	24.0145	41.1322	45.6962		1.21964		0.0586231	0.11229	0.0354617	0.0852277	0.0232984		0.0239022
	4	0.15259	0.140707		0.70575	0.866762		24.5904	25.6259		44.4151	44.5846		42.2768	42.9021					1.20619	1.19122		0.011883	-0.161012	-1.03554	-0.169452	-0.625319		0.014972		0.146649	0.786256	25.1081	44.4999	42.5894		1.19871		0.0810305	-0.204783	-0.0412431	-0.00380792	-0.0146825		0.0124901
	5	0.057102	0.034605		0.289907	0.338776		13.0806	14.3942		39.8298	41.0657		44.2799	44.1064					1.28785	1.17618		0.022497	-0.048869	-1.31361	-1.23588	0.173489		0.111671		0.0458535	0.314342	13.7374	40.4478	44.1932		1.23202		0.490628	-0.155465	-0.0956224	-0.0305549	0.0039257		0.0906408
	6	0.127897	0.099869		0.54187	0.604483		21.5195	22.2844		45.9985	44.4335		45.4796	44.6653		46.0328	45.5087		1.30391	1.14006		0.028028	-0.062613	-0.764898	1.56502	0.814306	0.524138	0.163851		0.113883	0.573176	21.902	45.216	45.0725	45.7708	1.22198		0.246112	-0.109239	-0.0349237	0.0346121	0.0180666	0.0114514	0.134086
	7	0.010895	0.003347		0.422005	0.440181		17.2493	16.0164		42.0705	38.4243		42.9593	42.4894		45.4255	45.4914		1.28635	1.21705		0.007548	-0.018176	1.23296	3.64622	0.469933	-0.065834	0.069302		0.007121	0.431093	16.6328	40.2474	42.7243	45.4585	1.2517		1.05996	-0.0421626	0.0741282	0.0905952	0.0109992	-0.00144822	0.0553663
	8	0.41084	0.339218		0.850589	0.937105		35.1103	36.136		44.953	43.8462		42.2006	43.0294		46.1508	45.4579		1.27987	1.149		0.071622	-0.086516	-1.0257	1.10681	-0.82878	0.692902	0.130865		0.375029	0.893847	35.6232	44.3996	42.615	45.8043	1.21443		0.190977	-0.0967906	-0.0287931	0.0249283	-0.0194481	0.0151274	0.107758
	9	0.155083	0.142592		0.655725	0.646776		22.7181	24.0629		45.9296	45.508		43.7832	43.6375		44.9434	44.9807		1.21738	1.14865		0.012491	0.008949	-1.34482	0.42162	0.145792	-0.037288	0.068731		0.148838	0.65125	23.3905	45.7188	43.7103	44.962	1.18301		0.0839237	0.0137413	-0.0574944	0.00922202	0.00333541	-0.000829322	0.0580983
	10	0.221925	0.186083		0.529658	0.497618		23.7081	21.9298		45.0377	44.7103		47.2364	46.1879		47.3291	45.8584		1.1929	1.10234		0.035842	0.03204	1.77835	0.327475	1.04851	1.47076	0.090558		0.204004	0.513638	22.819	44.874	46.7122	46.5938	1.14762		0.175693	0.0623786	0.077933	0.00729765	0.0224462	0.0315656	0.0789091
	11	0.270047	0.188563		0.749827	0.704161		29.1911	26.8817		45.0504	44.8944		42.4185	42.8632		46.209	45.1479		1.28829	1.11058		0.081484	0.045666	2.30939	0.156063	-0.44464	1.06115	0.177705		0.229305	0.726994	28.0364	44.9724	42.6408	45.6784	1.19943		0.355352	0.0628148	0.0823713	0.00347019	-0.0104276	0.0232309	0.148157
	12	0.064638	0.044003		0.546494	0.326542		19.4945	14.3737		42.107	42.6183		44.2769	44.6749		31.3145	28.2292		1.31987	1.17781		0.020635	0.219952	5.12082	-0.511274	-0.397923	3.08534	0.142061		0.0543205	0.436518	16.9341	42.3626	44.4759	29.7718	1.24884		0.379875	0.503878	0.302397	-0.012069	-0.00894693	0.103633	0.113754
	13	0.273247	0.21038		0.881239	0.885862		33.6721	32.135		46.3779	45.63		44.4489	45.7975					1.40531	1.21218		0.062867	-0.004623	1.53709	0.747871	-1.34852		0.193127		0.241814	0.883551	32.9035	46.0039	45.1232		1.30875		0.259981	-0.0052323	0.0467151	0.0162567	-0.0298852		0.147567
	14	0.097654	0.087808		0.419146	0.342496		16.7932	15.0258		41.4849	41.9714		39.7926	41.2743					1.29299	1.15915		0.009846	0.07665	1.76746	-0.486524	-1.48172		0.133843		0.092731	0.380821	15.9095	41.7282	40.5334		1.22607		0.106178	0.201276	0.111095	-0.0116594	-0.0365554		0.109164
	15	0.088261	0.08291		0.664239	0.587772		22.7112	22.2629		44.1324	43.9674		43.4886	44.6113		47.5612	47.0539		1.32159	1.19695		0.005351	0.076467	0.448289	0.164962	-1.12274	0.507308	0.124639		0.0855855	0.626005	22.487	44.0499	44.0499	47.3075	1.25927		0.0625223	0.122151	0.0199355	0.00374489	-0.0254879	0.0107236	0.0989775
	16	0.156624	0.144391		0.643971	0.525305		23.0697	20.4614		43.742	41.377		46.0795	44.7627					1.21101	1.13396		0.012233	0.118666	2.60833	2.365	1.31679		0.077052		0.150508	0.584638	21.7655	42.5595	45.4211		1.17249		0.0812783	0.202973	0.119838	0.0555692	0.0289906		0.0657168
	17	0.069944	0.049259		0.300369	0.37383		15.1934	15.5972		43.6937	43.2166		44.9723	45.0725		18.1248	15.9831		1.2454	1.17395		0.020685	-0.073461	-0.403784	0.477127	-0.100244	2.14164	0.071451		0.0596015	0.337099	15.3953	43.4551	45.0224	17.054	1.20967		0.347055	-0.217921	-0.0262278	0.0109798	-0.00222654	0.12558	0.0590663
	18	0.19003	0.134388		0.884749	0.908865		30.624	29.8153		42.6398	41.928		43.2964	42.9672		31.7442	31.9557		1.33134	1.20968		0.055642	-0.024116	0.808718	0.711767	0.32927	-0.211528	0.121655		0.162209	0.896807	30.2197	42.2839	43.1318	31.85	1.27051		0.343027	-0.026891	0.0267613	0.016833	0.00763404	-0.00664139	0.0957528
	19	0.127781	0.0924		0.581441	0.576249		23.3625	23.1067		40.2789	39.6517		45.5737	45.0734		43.3414	42.4209		1.24688	1.15923		0.035381	0.005192	0.255745	0.627187	0.500367	0.920494	0.087651		0.110091	0.578845	23.2346	39.9653	45.3235	42.8811	1.20306		0.321381	0.00896959	0.0110071	0.0156933	0.0110399	0.0214662	0.0728568
	20	0.281323	0.225526		0.457539	0.459948		21.7063	21.4741		42.4982	40.9293		42.3704	42.4515					1.2258	1.18994		0.055797	-0.002409	0.232143	1.56888	-0.081116		0.035859		0.253424	0.458743	21.5902	41.7138	42.411		1.20787		0.220172	-0.0052513	0.0107522	0.0376107	-0.00191262		0.0296877
	21	0.048024	0.042165		0.329447	0.294836		14.7866	13.9078		46.7624	45.7814		43.0847	41.6625					1.15637	1.1556		0.005859	0.034611	0.878816	0.981029	1.4222		0.00077		0.0450945	0.312141	14.3472	46.2719	42.3736		1.15599		0.129927	0.110882	0.0612533	0.0212014	0.0335634		0.000666096
	22	0.280447	0.231566		0.583362	0.548784		26.0328	24.6296		45.7002	45.3435		45.4148	44.5765					1.27843	1.11646		0.048881	0.034578	1.40318	0.356719	0.838361		0.161968		0.256007	0.566073	25.3312	45.5219	44.9956		1.19744		0.190937	0.061084	0.0553933	0.00783621	0.018632		0.135261
	23	0.002601	0.000217		0.548781	0.371711		18.5139	14.3765		41.0258	42.4519		44.4687	44.2608					1.23353	1.14036		0.002384	0.17707	4.13734	-1.42609	0.207872		0.093173		0.001409	0.460246	16.4452	41.7388	44.3647		1.18695		1.69198	0.384729	0.251583	-0.0341669	0.00468552		0.0784981
	24	0.054458	0.033372		0.498829	0.498495		19.0803	18.4925		46.5847	45.8918		42.6523	42.0846		46.8572	45.8824		1.20332	1.15697		0.021086	0.000334	0.587765	0.692913	0.567658	0.974808	0.046356		0.043915	0.498662	18.7864	46.2383	42.3684	46.3698	1.18015		0.480155	0.000669792	0.0312867	0.0149857	0.0133981	0.0210225	0.0392799
Large movers (Full)	25-Full	0.275978	0.225444		0.968802	0.99693		35.1443	36.5679		43.2016	42.8886		40.1159	38.3392		45.0789	44.3762		1.3362	1.18239		0.050534	-0.028128	-1.42361	0.312986	1.77662	0.702697	0.153808		0.250711	0.982866	35.8561	43.0451	39.2275	44.7275	1.25929		0.201563	-0.0286183	-0.0397033	0.00727112	0.0452901	0.0157106	0.122139
	26-Full	0.073396	0.052836		0.705264	0.568199		22.3767	20.5934		41.1163	39.6674		41.5988	42.9921		41.3782	39.4292		1.29878	1.20867		0.02056	0.137065	1.78331	1.44888	-1.39333	1.94902	0.0901		0.063116	0.636732	21.485	40.3918	42.2954	40.4037	1.25372		0.325749	0.215263	0.0830024	0.0358707	-0.0329428	0.0482386	0.0718658
	27-Full	0.2518	0.2104		0.8611	0.6765		28.504	25.822		45.531	43.194		45.165	43.153		44.922	45.747		1.29878	1.1802		0.0414	0.1846	2.682	2.337	2.012	-0.825	0.118573		0.2311	0.7688	27.163	44.3625	44.159	45.3345	1.23949		0.179143	0.240114	0.0987373	0.0526796	0.0455626	-0.0181981	0.0956628
	28-Full	0.359813	0.253306		0.840627	0.930918		32.9419	32.7583		42.7399	37.849		43.6158	43.0109		45.4402	44.379		1.41762	1.1624		0.106507	-0.090291	0.183607	4.89082	0.604819	1.06113	0.255221		0.306559	0.885773	32.8501	40.2945	43.3133	44.9096	1.29001		0.347427	-0.101935	0.00558924	0.121377	0.0139638	0.0236281	0.197844
	29-Full	0.147243	0.123217		0.621668	0.682286		24.9715	25.5271		43.7384	44.0892		39.7321	40.5474		46.6372	45.5695		1.27301	1.16373		0.024026	-0.060618	-0.555641	-0.35082	-0.815266	1.06768	0.109275		0.13523	0.651977	25.2493	43.9138	40.1397	46.1033	1.21837		0.177668	-0.0929757	-0.0220062	-0.00798884	-0.0203107	0.0231584	0.0896896
	30-Full	0.411264	0.36098		0.837459	0.890382		32.4214	32.9476		43.1844	42.4544		28.2827	27.6995		43.6696	42.9469		1.23702	1.17108		0.050284	-0.052923	-0.526186	0.730001	0.583205	0.722701	0.065933		0.386122	0.86392	32.6845	42.8194	27.9911	43.3083	1.20405		0.130228	-0.0612591	-0.0160989	0.0170484	0.0208354	0.0166874	0.0547593
	31-Full	0.169938	0.118062		0.630318	0.55852		24.7755	23.122		42.2477	41.334		40.3746	41.6671					1.20408	1.16107		0.051876	0.071798	1.65345	0.913689	-1.29247		0.043014		0.144	0.594419	23.9487	41.7908	41.0209		1.18258		0.36025	0.120787	0.0690411	0.0218634	-0.0315075		0.0363731
	32-Full	0.317411	0.295838		0.878519	0.969775		34.6953	36.0989		43.1815	42.0053		43.9529	42.5792		45.844	43.7339		1.22029	1.16697		0.021573	-0.091256	-1.40354	1.17624	1.37369	2.11007	0.053318		0.306624	0.924147	35.3971	42.5934	43.2661	44.789	1.19363		0.0703564	-0.0987462	-0.0396514	0.0276155	0.0317498	0.0471113	0.0446689
	33-Full	0.046274	0.02764		0.372717	0.157629		16.7899	10.5689		43.435	43.3438		44.6005	42.6918		37.8964	36.3675		1.24924	1.12544		0.018634	0.215088	6.22099	0.091163	1.90872	1.52888	0.123799		0.036957	0.265173	13.6794	43.3894	43.6461	37.1319	1.18734		0.504208	0.811123	0.454769	0.00210104	0.0437316	0.0411742	0.104266
	34-Full	0.186267	0.13522		0.529173	0.726443		22.9891	26.1766		37.5837	39.2663		41.678	42.704		43.8309	42.9482		1.2321	1.17424		0.051047	-0.19727	-3.18746	-1.68255	-1.02599	0.882679	0.057861		0.160743	0.627808	24.5829	38.425	42.191	43.3896	1.20317		0.317568	-0.31422	-0.129662	-0.0437879	-0.0243178	0.0203431	0.0480905
Large movers (Empty)	25-Empty	0.221416	0.164884		0.891903	0.99982		32.5215	35.0377		41.1859	40.6841		40.2745	36.5872		45.3585	44.0131		1.27711	1.18844		0.056532	-0.107917	-2.51624	0.501808	3.68731	1.34533	0.088673		0.19315	0.945862	33.7796	40.935	38.4309	44.6858	1.23277		0.292684	-0.114094	-0.0744899	0.0122587	0.0959466	0.0301063	0.0719296
	26-Empty	0.077168	0.049409		0.624669	0.599408		21.9105	20.9467		41.552	42.7292		42.8564	41.8732		39.1285	37.243		1.34216	1.19885		0.027759	0.025261	0.9638	-1.17727	0.983268	1.88545	0.14331		0.0632885	0.612039	21.4286	42.1406	42.3648	38.1857	1.27051		0.43861	0.0412735	0.0449772	-0.0279367	0.0232096	0.0493758	0.112797
	27-Empty	0.06	0.013		0.6768	0.3594		19.487	14.026		46.677	45.101		43.98	43.349		42.766	41.308		1.27711	1.18844		0.047	0.3174	5.461	1.576	0.631	1.458	0.088673		0.0365	0.5181	16.7565	45.889	43.6645	42.037	1.23277		1.28767	0.612623	0.325903	0.0343437	0.0144511	0.0346837	0.0719296
	28-Empty	0.217392	0.16754		0.779422	0.952336		29.6721	32.3946		41.1518	41.3096		40.8275	41.468		43.6964	42.3143		1.26965	1.15128		0.049852	-0.172914	-2.72246	-0.157827	-0.640424	1.38208	0.11838		0.192466	0.865879	31.0333	41.2307	41.1477	43.0053	1.21047		0.259017	-0.199698	-0.087727	-0.0038279	-0.015564	0.0321375	0.0977971
	29-Empty	0.101425	0.083643		0.680613	0.681354		24.5707	24.9179		44.5254	45.2868		40.3717	40.5202		43.9744	44.8384		1.31979	1.18419		0.017782	-0.000741	-0.347218	-0.761368	-0.14849	-0.863947	0.135603		0.092534	0.680983	24.7443	44.9061	40.446	44.4064	1.25199		0.192167	-0.00108813	-0.0140323	-0.0169547	-0.00367132	-0.0194555	0.10831
	30-Empty	0.387196	0.277277		0.814857	0.903848		32.2875	32.6355		45.703	45.0662		30.9213	28.1316		40.7202	38.5754		1.32347	1.19443		0.109919	-0.088991	-0.348001	0.636801	2.78965	2.1448	0.129041		0.332236	0.859352	32.4615	45.3846	29.5265	39.6478	1.25895		0.330846	-0.103556	-0.0107204	0.0140312	0.0944797	0.0540963	0.102499
	31-Empty	0.149835	0.084463		0.630135	0.548421		24.7759	22.564		45.3407	45.4575		41.8198	41.0896					1.34995	1.15845		0.065372	0.081714	2.21184	-0.116785	0.730221		0.191493		0.117149	0.589278	23.67	45.3991	41.4547		1.2542		0.558024	0.138668	0.093445	-0.00257241	0.0176149		0.152681
	32-Empty	0.278555	0.273606		0.854203	0.958487		33.0302	35.1676		45.5184	44.4303		42.8657	39.7967		44.3227	41.7474		1.29234	1.16239		0.004949	-0.104284	-2.13742	1.0881	3.06898	2.57525	0.129951		0.276081	0.906345	34.0989	44.9744	41.3312	43.0351	1.22736		0.0179259	-0.11506	-0.0626829	0.0241937	0.0742534	0.0598408	0.105878
	33-Empty	0.045405	0.029171		0.455951	0.16061		17.4735	10.6364		44.3353	41.1523		41.0636	38.2057		38.6496	36.5478		1.28703	1.13569		0.016234	0.295341	6.83717	3.18298	2.85784	2.10176	0.151345		0.037288	0.308281	14.055	42.7438	39.6347	37.5987	1.21136		0.435368	0.958027	0.486459	0.0744664	0.0721045	0.0558997	0.124938
	34-Empty	0.189579	0.134762		0.690535	0.677886		26.6299	25.4941		42.7566	41.3591		42.4142	41.7846		44.3836	42.6295		1.31582	1.16032		0.054817	0.012649	1.13587	1.39745	0.629561	1.75408	0.155495		0.16217	0.684211	26.062	42.0579	42.0994	43.5066	1.23807		0.338021	0.018487	0.0435833	0.0332269	0.0149541	0.0403177	0.125595
	avg.	0.188198	0.150601		0.657664	0.642594		25.1899	24.4336		43.4834	42.7045		42.536	42.0458		42.553	41.4351		1.27701	1.16702		0.037597	0.0150705	0.756347	0.778839	0.490186	1.11794	0.109992		0.1694	0.650129	24.8118	43.094	42.2909	41.9941	1.22201		0.32703	0.0636622	0.0504922	0.0182557	0.0124542	0.0297729	0.0893517
	std	0.13203	0.114624		0.182879	0.243085		6.54767	7.80431		2.06148	2.19246		3.41676	3.7087		6.04437	6.43263		0.0546571	0.0273867		0.0268819	0.11617	2.26591	1.3592	1.23204	0.932509	0.0524886		0.122901	0.207108	7.1138	2.01654	3.5121	6.22408	0.0343504		0.317662	0.255199	0.131119	0.0329917	0.0313864	0.0305447	0.0413397
	p-value		<0.001			0.744			0.072			0.001			0.026			<0.001			<0.001
	n/m	0	44		22	22		18	26		11	33		15	29		5	26		0	44

## Sheet: CLINICAL vs. autoIMRT
	Patient No.	V45Gy (%)			V15Gy (%)			SB Dmean (Gy)			Bladder Dmean (Gy)			Rectum Dmean (Gy)			Sigmoid Dmean (Gy)			CI			Difference								Average								Percentage difference
		CLINICAL	autoIMRT		CLINICAL	autoIMRT		CLINICAL	autoIMRT		CLINICAL	autoIMRT		CLINICAL	autoIMRT		CLINICAL	autoIMRT		CLINICAL	autoIMRT		V45 (%)	V15 (%)	SB (Gy)	Bladder (Gy)	Rectum (Gy)	Sigmoid (Gy)	CI		V45 (%)	V15 (%)	SB (Gy)	Bladder (Gy)	Rectum (Gy)	Sigmoid (Gy)	CI		V45 (%)	V15 (%)	SB (%)	Bladder (%)	Rectum (%)	Sigmoid (%)	CI(%)
Small movers	1	0.408844	0.377371		0.977191	0.944731		37.7126	34.5523		45.6049	43.0421		44.7671	42.9016					1.25724	1.15636		0.031473	0.03246	3.16026	2.56282	1.8655		0.100879		0.393107	0.960961	36.1324	44.3235	43.8344		1.2068		0.0800621	0.0337787	0.0874631	0.0578208	0.0425578		0.0835919
	2	0.630549	0.528241		1	1		41.6597	39.9438		43.4999	39.6849		45.6994	44.6086		47.1376	45.8038		1.19326	1.15136		0.102308	0	1.71595	3.81499	1.09085	1.33374	0.041899		0.579395	1	40.8017	41.5924	45.154	46.4707	1.17231		0.176577	0	0.0420557	0.0917233	0.0241584	0.0287006	0.0357406
	3	0.15471	0.126769		0.777298	0.593689		26.4329	23.5887		40.6769	39.3794		44.562	45.1638					1.25994	1.20506		0.027941	0.183609	2.84416	1.2975	-0.60182		0.054875		0.140739	0.685493	25.0108	40.0282	44.8629		1.2325		0.19853	0.267849	0.113717	0.0324146	-0.0134146		0.0445233
	4	0.1825	0.140707		0.818667	0.866762		26.8741	25.6259		46.1356	44.5846		43.7005	42.9021					1.26229	1.19122		0.041793	-0.048095	1.2482	1.55105	0.798403		0.071065		0.161604	0.842715	26.25	45.3601	43.3013		1.22675		0.258614	-0.0570715	0.0475506	0.0341941	0.0184383		0.0579293
	5	0.066372	0.034605		0.495069	0.338776		18.3227	14.3942		42.3729	41.0657		44.7937	44.1064					1.26803	1.17618		0.031767	0.156293	3.9285	1.30721	0.687271		0.091847		0.0504885	0.416922	16.3585	41.7193	44.45		1.2221		0.629193	0.374873	0.24015	0.0313334	0.0154616		0.0751548
	6	0.1338	0.099869		0.606218	0.604483		22.9561	22.2844		46.4333	44.4335		45.2122	44.6653		47.1011	45.5087		1.29024	1.14006		0.033931	0.001735	0.671647	1.99983	0.5469	1.59238	0.150182		0.116835	0.605351	22.6203	45.4334	44.9388	46.3049	1.21515		0.290419	0.00286611	0.0296923	0.0440167	0.0121699	0.034389	0.123591
	7	0.018893	0.003347		0.999023	0.440181		24.3917	16.0164		39.5844	38.4243		43.3362	42.4894		47.3071	45.4914		1.33726	1.21705		0.015546	0.558842	8.37533	1.16015	0.846803	1.81568	0.120209		0.01112	0.719602	20.204	39.0043	42.9128	46.3992	1.27715		1.39802	0.776599	0.414538	0.029744	0.0197331	0.0391317	0.0941225
	8	0.427594	0.339218		0.898401	0.937105		37.2448	36.136		44.5596	43.8462		44.0174	43.0294		46.2819	45.4579		1.29054	1.149		0.088376	-0.038704	1.10875	0.713417	0.988005	0.824053	0.14154		0.383406	0.917753	36.6904	44.2029	43.5234	45.8699	1.21977		0.230502	-0.0421726	0.030219	0.0161396	0.0227005	0.017965	0.116038
	9	0.206244	0.142592		0.814881	0.646776		28.0361	24.0629		47.1044	45.508		44.7602	43.6375		45.5478	44.9807		1.32904	1.14865		0.063652	0.168105	3.97317	1.59642	1.12278	0.567119	0.180393		0.174418	0.730828	26.0495	46.3062	44.1988	45.2642	1.23884		0.364939	0.23002	0.152524	0.0344752	0.0254028	0.0125291	0.145614
	10	0.22697	0.186083		0.736364	0.497618		26.5069	21.9298		45.4276	44.7103		47.2735	46.1879		48.2244	45.8584		1.1722	1.10234		0.040887	0.238746	4.57714	0.717326	1.08556	2.366	0.069855		0.206527	0.616991	24.2184	45.0689	46.7307	47.0414	1.13727		0.197975	0.386952	0.188995	0.0159162	0.0232301	0.0502962	0.0614233
	11	0.247249	0.188563		0.747856	0.704161		28.2794	26.8817		45.5963	44.8944		43.0557	42.8632		47.8114	45.1479		1.194	1.11058		0.058686	0.043695	1.39764	0.701873	0.192588	2.66352	0.083422		0.217906	0.726009	27.5805	45.2453	42.9595	46.4796	1.15229		0.269318	0.0601852	0.0506749	0.0155126	0.00448302	0.0573051	0.0723966
	12	0.068461	0.044003		0.315953	0.326542		15.015	14.3737		44.2003	42.6183		45.498	44.6749		25.2233	28.2292		1.34108	1.17781		0.024458	-0.010589	0.641379	1.582	0.823106	-3.00581	0.163272		0.056232	0.321248	14.6944	43.4093	45.0864	26.7262	1.25945		0.434948	-0.0329621	0.043648	0.0364439	0.0182562	-0.112467	0.129638
	13	0.299547	0.21038		0.90544	0.885862		35.4118	32.135		46.9688	45.63		46.3293	45.7975					1.58743	1.21218		0.089167	0.019578	3.27686	1.33886	0.531867		0.375246		0.254964	0.895651	33.7734	46.2994	46.0634		1.39981		0.349725	0.021859	0.0970247	0.0289175	0.0115464		0.26807
	14	0.095092	0.087808		0.444068	0.342496		17.4077	15.0258		43.6584	41.9714		39.8984	41.2743					1.42107	1.15915		0.007284	0.101572	2.38193	1.68699	-1.37589		0.26192		0.09145	0.393282	16.2167	42.8149	40.5863		1.29011		0.0796501	0.258268	0.146881	0.0394019	-0.0339002		0.203022
	15	0.101799	0.08291		0.760241	0.587772		24.5418	22.2629		44.771	43.9674		44.4864	44.6113		46.9872	47.0539		1.19326	1.19695		0.018889	0.172469	2.27896	0.803581	-0.124929	-0.066666	-0.003686		0.0923545	0.674006	23.4023	44.3692	44.5488	47.0205	1.1951		0.204527	0.255886	0.0973817	0.0181112	-0.00280432	-0.00141781	-0.00308425
	16	0.160096	0.144391		0.791788	0.525305		24.9037	20.4614		43.9503	41.377		45.3558	44.7627					1.25131	1.13396		0.015705	0.266483	4.44233	2.57324	0.593036		0.117352		0.152243	0.658547	22.6825	42.6637	45.0593		1.19264		0.103157	0.404653	0.195848	0.0603145	0.0131612		0.0983972
	17	0.078981	0.049259		0.402314	0.37383		16.9778	15.5972		43.7138	43.2166		45.7719	45.0725		14.1333	15.9831		1.25768	1.17395		0.029722	0.028484	1.38062	0.497202	0.699385	-1.84982	0.083736		0.06412	0.388072	16.2875	43.4652	45.4222	15.0582	1.21582		0.463537	0.0733988	0.0847655	0.0114391	0.0153974	-0.122844	0.0688722
	18	0.203035	0.134388		0.917337	0.908865		31.9846	29.8153		42.73	41.928		44.498	42.9672		33.485	31.9557		1.40017	1.20968		0.068647	0.008472	2.16924	0.801939	1.53087	1.5293	0.190481		0.168712	0.913101	30.8999	42.329	43.7326	32.7204	1.30492		0.40689	0.00927827	0.0702021	0.0189454	0.0350051	0.0467384	0.145971
	19	0.111485	0.0924		0.664103	0.576249		24.7868	23.1067		41.1818	39.6517		46.7462	45.0734		43.9417	42.4209		1.21124	1.15923		0.019085	0.087854	1.68002	1.53017	1.67285	1.5208	0.052004		0.101942	0.620176	23.9467	40.4168	45.9098	43.1813	1.18524		0.187213	0.14166	0.0701567	0.0378597	0.0364378	0.0352189	0.0438765
	20	0.27688	0.225526		0.560329	0.459948		24.1179	21.4741		41.5135	40.9293		42.456	42.4515					1.19928	1.18994		0.051354	0.100381	2.64372	0.584169	0.004449		0.009336		0.251203	0.510139	22.796	41.2214	42.4537		1.19461		0.204432	0.196772	0.115973	0.0141715	0.000104796		0.00781509
	21	0.066867	0.042165		0.431444	0.294836		18.177	13.9078		47.184	45.7814		43.6489	41.6625					1.27547	1.1556		0.024702	0.136608	4.26915	1.40257	1.98632		0.119866		0.054516	0.36314	16.0424	46.4827	42.6557		1.21554		0.453115	0.376185	0.266117	0.030174	0.0465664		0.0986116
	22	0.261384	0.231566		0.688447	0.548784		27.2793	24.6296		46.1095	45.3435		44.8163	44.5765					1.1721	1.11646		0.029818	0.139663	2.6497	0.765955	0.239794		0.055636		0.246475	0.618615	25.9545	45.7265	44.6964		1.14428		0.120978	0.225767	0.10209	0.0167508	0.00536496		0.0486211
	23	0.004989	0.000217		0.313645	0.371711		14.4204	14.3765		44.7385	42.4519		45.5845	44.2608					1.35222	1.14036		0.004772	-0.058066	0.043898	2.28659	1.3237		0.211863		0.002603	0.342678	14.3985	43.5952	44.9226		1.24629		1.83327	-0.169448	0.0030488	0.0524505	0.0294662		0.169995
	24	0.078362	0.033372		0.567062	0.498495		22.258	18.4925		47.0815	45.8918		43.7926	42.0846		47.1765	45.8824		1.31238	1.15697		0.04499	0.068567	3.76551	1.18975	1.70797	1.2941	0.155409		0.055867	0.532779	20.3753	46.4867	42.9386	46.5294	1.23467		0.805305	0.128697	0.184808	0.0255933	0.0397771	0.0278125	0.125871
Large movers (Full)	25-Full	0.439853	0.225444		1	0.99693		42.0564	36.5679		44.891	42.8886		39.8666	38.3392		45.7964	44.3762		1.29635	1.18239		0.214409	0.00307	5.48844	2.00234	1.52735	1.42026	0.113968		0.332649	0.998465	39.3122	43.8898	39.1029	45.0863	1.23937		0.644551	0.00307472	0.139612	0.0456221	0.0390597	0.0315008	0.0919563
	26-Full	0.057723	0.052836		0.497551	0.568199		19.9599	20.5934		41.9971	39.6674		42.7034	42.9921		38.602	39.4292		1.3887	1.20867		0.004887	-0.070648	-0.633507	2.32971	-0.288678	-0.827169	0.180022		0.0552795	0.532875	20.2766	40.8322	42.8477	39.0156	1.29869		0.0884053	-0.132579	-0.0312432	0.0570556	-0.0067373	-0.021201	0.138619
	27-Full	0.2092	0.2104		0.6538	0.6765		25.36	25.822		44.399	43.194		43.373	43.153		46.862	45.747		1.29795	1.1802		-0.0012	-0.0227	-0.462	1.205	0.22	1.115	0.117748		0.2098	0.66515	25.591	43.7965	43.263	46.3045	1.23908		-0.00571973	-0.0341276	-0.0180532	0.0275136	0.00508518	0.0240797	0.0950289
	28-Full	0.340556	0.253306		0.969417	0.930918		35.3395	32.7583		43.605	37.849		46.0004	43.0109		47.5016	44.379		1.467	1.1624		0.08725	0.038499	2.58122	5.75598	2.98951	3.12257	0.304602		0.296931	0.950168	34.0489	40.727	44.5057	45.9403	1.3147		0.293839	0.0405181	0.0758092	0.141331	0.0671714	0.0679701	0.231689
	29-Full	0.117853	0.123217		0.799076	0.682286		27.6983	25.5271		45.8517	44.0892		42.1345	40.5474		47.5054	45.5695		1.15954	1.16373		-0.005364	0.11679	2.17112	1.76252	1.58712	1.93594	-0.00419		0.120535	0.740681	26.6127	44.9704	41.3409	46.5375	1.16164		-0.0445016	0.157679	0.081582	0.0391927	0.0383909	0.0415995	-0.00360698
	30-Full	0.406816	0.36098		0.92859	0.890382		34.6043	32.9476		44.7841	42.4544		28.9792	27.6995		42.8934	42.9469		1.15144	1.17108		0.045836	0.038208	1.6567	2.32961	1.27972	-0.053496	-0.019643		0.383898	0.909486	33.7759	43.6192	28.3393	42.9202	1.16126		0.119396	0.0420105	0.0490496	0.0534079	0.0451569	-0.00124641	-0.0169152
	31-Full	0.211581	0.118062		0.742975	0.55852		27.4305	23.122		43.3215	41.334		43.6126	41.6671					1.37513	1.16107		0.093519	0.184455	4.30846	1.98748	1.94547		0.21406		0.164822	0.650748	25.2762	42.3277	42.6398		1.2681		0.567396	0.283451	0.170455	0.0469546	0.0456256		0.168804
	32-Full	0.423785	0.295838		0.963234	0.969775		39.9523	36.0989		44.0599	42.0053		45.5369	42.5792		44.4064	43.7339		1.24436	1.16697		0.127947	-0.006541	3.85342	2.0547	2.95763	0.67249	0.077388		0.359812	0.966505	38.0256	43.0326	44.058	44.0702	1.20566		0.355595	-0.00676769	0.101337	0.0477474	0.0671303	0.0152595	0.0641871
	33-Full	0.045791	0.02764		0.252103	0.157629		13.1302	10.5689		46.6154	43.3438		41.3815	42.6918		37.6572	36.3675		1.38008	1.12544		0.018151	0.094474	2.56125	3.2716	-1.3103	1.28973	0.25464		0.0367155	0.204866	11.8496	44.9796	42.0366	37.0124	1.25276		0.494369	0.46115	0.216147	0.0727351	-0.0311705	0.034846	0.203263
	34-Full	0.152884	0.13522		0.885313	0.726443		28.29	26.1766		41.582	39.2663		42.8959	42.704		43.9244	42.9482		1.17813	1.17424		0.017664	0.15887	2.11343	2.31576	0.19189	0.976187	0.003891		0.144052	0.805878	27.2333	40.4242	42.7999	43.4363	1.17618		0.122622	0.197139	0.0776044	0.0572866	0.00448342	0.022474	0.00330816
Large movers (Empty)	25-Empty	0.271402	0.164884		0.999657	0.99982		38.3775	35.0377		42.8309	40.6841		40.2676	36.5872		45.0977	44.0131		1.28495	1.18844		0.106518	-0.000163	3.33975	2.14681	3.68038	1.08456	0.096513		0.218143	0.999739	36.7076	41.7575	38.4274	44.5554	1.23669		0.488294	-0.000163043	0.0909826	0.0514114	0.0957749	0.0243418	0.0780411
	26-Empty	0.067762	0.049409		0.481989	0.599408		20.0328	20.9467		44.9009	42.7292		41.3275	41.8732		35.8374	37.243		1.46275	1.19885		0.018353	-0.117419	-0.913897	2.1717	-0.545678	-1.40561	0.263895		0.0585855	0.540698	20.4898	43.8151	41.6003	36.5402	1.3308		0.313269	-0.217162	-0.0446026	0.0495652	-0.0131172	-0.0384674	0.198298
	27-Empty	0.035	0.013		0.4276	0.3594		15.736	14.026		46.563	45.101		44.019	43.349		41.611	41.308		1.34125	1.18844		0.022	0.0682	1.71	1.462	0.67	0.303	0.152808		0.024	0.3935	14.881	45.832	43.684	41.4595	1.26484		0.916667	0.173316	0.114912	0.0318991	0.0153374	0.00730834	0.120812
	28-Empty	0.222291	0.16754		0.945952	0.952336		33.5984	32.3946		43.9895	41.3096		43.095	41.468		43.8222	42.3143		1.55448	1.15128		0.054751	-0.006384	1.20379	2.6799	1.62704	1.50792	0.40321		0.194915	0.949144	32.9965	42.6496	42.2815	43.0682	1.35288		0.280896	-0.00672606	0.0364826	0.0628355	0.0384812	0.0350123	0.298038
	29-Empty	0.097108	0.083643		0.806154	0.681354		26.8542	24.9179		46.2355	45.2868		41.1662	40.5202		45.8113	44.8384		1.1826	1.18419		0.013465	0.1248	1.93627	0.948695	0.645974	0.97294	-0.001591		0.0903755	0.743754	25.886	45.7611	40.8432	45.3248	1.18339		0.148989	0.167797	0.0747997	0.0207315	0.0158159	0.0214659	-0.00134444
	30-Empty	0.342666	0.277277		0.955987	0.903848		34.9855	32.6355		46.1536	45.0662		30.0194	28.1316		38.4737	38.5754		1.16234	1.19443		0.065389	0.052139	2.35008	1.08745	1.88779	-0.101726	-0.032093		0.309972	0.929917	33.8105	45.6099	29.0755	38.5246	1.17839		0.210952	0.0560684	0.0695075	0.0238424	0.064927	-0.00264055	-0.0272347
	31-Empty	0.205418	0.084463		0.499738	0.548421		22.9949	22.564		45.7752	45.4575		38.9873	41.0896					1.51688	1.15845		0.120955	-0.048683	0.430907	0.317703	-2.10232		0.358426		0.14494	0.52408	22.7795	45.6164	40.0384		1.33767		0.834515	-0.0928924	0.0189164	0.00696467	-0.0525076		0.267949
	32-Empty	0.327496	0.273606		0.953391	0.958487		37.8256	35.1676		45.4429	44.4303		42.8458	39.7967		42.4996	41.7474		1.22754	1.16239		0.05389	-0.005096	2.65804	1.01256	3.04907	0.75218	0.06515		0.300551	0.955939	36.4966	44.9366	41.3212	42.1235	1.19496		0.179304	-0.00533088	0.0728299	0.022533	0.0737894	0.0178565	0.0545206
	33-Empty	0.046285	0.029171		0.25099	0.16061		13.1255	10.6364		43.268	41.1523		41.3573	38.2057		37.6677	36.5478		1.3749	1.13569		0.017114	0.09038	2.48916	2.11565	3.15157	1.1199	0.239212		0.037728	0.2058	11.881	42.2102	39.7815	37.1077	1.25529		0.453615	0.439164	0.209509	0.0501219	0.0792218	0.0301797	0.190563
	34-Empty	0.162321	0.134762		0.836782	0.677886		28.6424	25.4941		44.7324	41.3591		43.0941	41.7846		44.3156	42.6295		1.19122	1.16032		0.027559	0.158896	3.1483	3.37326	1.30941	1.68605	0.030893		0.148541	0.757334	27.0682	43.0458	42.4393	43.4726	1.17577		0.185531	0.20981	0.11631	0.0783645	0.0308537	0.0387842	0.0262747
	avg.	0.197602	0.150601		0.715533	0.642594		26.8567	24.4336		44.4499	42.7045		43.0164	42.0458		42.2788	41.4351		1.29696	1.16702		0.047001	0.0729388	2.42307	1.74536	0.970643	0.843713	0.129943		0.174102	0.679063	25.6451	43.5772	42.5311	41.857	1.23199		0.372475	0.128621	0.102215	0.0404768	0.0234562	0.0149187	0.102228
	std	0.139686	0.114624		0.230423	0.243085		8.00999	7.80431		1.86239	2.19246		3.54953	3.7087		7.3241	6.43263		0.109171	0.0273867		0.0423765	0.114912	1.71237	1.01124	1.20858	1.2868	0.10732		0.126002	0.229764	7.86133	1.97029	3.57933	6.86269	0.0587769		0.352861	0.194843	0.0849573	0.024507	0.0299598	0.0415332	0.0803563
	p-value		<0.001			<0.001			<0.001			<0.001			<0.001			0.002			<0.001
	n/m	0	42		12	31		3	41		0	44		7	37		7	24		5	39

## Sheet: autoVMAT vs. manVMAT
	Patient No.	V45Gy (%)			V15Gy (%)			SB Dmean (Gy)			Bladder Dmean (Gy)			Rectum Dmean (Gy)			Sigmoid Dmean (Gy)			CI			Difference								Average								Percentage difference
		autoVMAT	manVMAT		autoVMAT	manVMAT		autoVMAT	manVMAT		autoVMAT	manVMAT		autoVMAT	manVMAT		autoVMAT	manVMAT		autoVMAT	manVMAT		V45 (%)	V15 (%)	SB (Gy)	Bladder (Gy)	Rectum (Gy)	Sigmoid (Gy)	CI		V45 (%)	V15 (%)	SB (Gy)	Bladder (Gy)	Rectum (Gy)	Sigmoid (Gy)	CI		V45 (%)	V15 (%)	SB (%)	Bladder (%)	Rectum (%)	Sigmoid (%)	CI(%)
Small movers	1	0.39451	0.427221		0.983406	0.883379		35.8987	34.1279		44.4322	43.3744		44.2214	43.2651					1.17943	1.26677		-0.032711	0.100027	1.77083	1.05778	0.956322		-0.087336		0.410865	0.933393	35.0133	43.9033	43.7432		1.2231		-0.0796149	0.107165	0.050576	0.0240934	0.0218622		-0.0714054
	2	0.497332	0.610302		0.999481	0.959862		39.9407	39.6126		40.57	41.9911		45.7851	45.0242		46.3921	46.4134		1.16106	1.33133		-0.11297	0.039619	0.328137	-1.42111	0.760875	-0.021295	-0.170272		0.553817	0.979672	39.7767	41.2806	45.4046	46.4028	1.24619		-0.203984	0.0404411	0.00824949	-0.0344256	0.0167577	-0.000458917	-0.136634
	3	0.136321	0.134425		0.694724	0.66432		25.0795	24.4403		40.3981	42.885		46.2815	46.2285					1.23379	1.23421		0.001896	0.030404	0.639155	-2.48694	0.053056		-0.000424		0.135373	0.679522	24.7599	41.6416	46.255		1.234		0.0140057	0.0447432	0.0258141	-0.0597225	0.00114703		-0.000343597
	4	0.133257	0.15259		0.797625	0.70575		25.4529	24.5904		44.6382	44.4151		42.8842	42.2768					1.17845	1.20619		-0.019333	0.091875	0.862551	0.223013	0.607433		-0.027741		0.142923	0.751688	25.0216	44.5266	42.5805		1.19232		-0.135268	0.122225	0.0344722	0.00500853	0.0142655		-0.0232664
	5	0.040969	0.057102		0.368574	0.289907		14.8777	13.0806		41.2811	39.8298		44.2538	44.2799					1.17652	1.28785		-0.016133	0.078667	1.79708	1.45129	-0.02608		-0.111331		0.0490355	0.329241	13.9792	40.5555	44.2669		1.23219		-0.329007	0.238935	0.128554	0.0357853	-0.000589154		-0.0903524
	6	0.09332	0.127897		0.650766	0.54187		23.1107	21.5195		45.4828	45.9985		45.9173	45.4796		46.2265	46.0328		1.14318	1.30391		-0.034577	0.108896	1.59114	-0.515718	0.437681	0.193663	-0.160729		0.110608	0.596318	22.3151	45.7407	45.6985	46.1297	1.22355		-0.312607	0.182614	0.0713033	-0.0112748	0.00957758	0.00419823	-0.131363
	7	0.001992	0.010895		0.381727	0.422005		15.9926	17.2493		38.945	42.0705		42.9097	42.9593		45.7597	45.4255		1.20172	1.28635		-0.008903	-0.040278	-1.25668	-3.12549	-0.049564	0.334202	-0.084627		0.0064435	0.401866	16.621	40.5077	42.9345	45.5926	1.24404		-1.3817	-0.100227	-0.075608	-0.0771578	-0.00115441	0.00733017	-0.068026
	8	0.297636	0.41084		0.935786	0.850589		36.8101	35.1103		44.2947	44.953		44.1589	42.2006		45.7135	46.1508		1.1431	1.27987		-0.113204	0.085197	1.69974	-0.65834	1.9583	-0.437258	-0.136771		0.354238	0.893188	35.9602	44.6238	43.1798	45.9322	1.21148		-0.31957	0.0953853	0.0472673	-0.0147531	0.0453523	-0.00951965	-0.112896
	9	0.148229	0.155083		0.678297	0.655725		24.8486	22.7181		45.8704	45.9296		44.1086	43.7832		45.7029	44.9434		1.15836	1.21738		-0.006854	0.022572	2.13054	-0.059257	0.325327	0.759547	-0.05902		0.151656	0.667011	23.7834	45.9	43.9459	45.3232	1.18787		-0.0451944	0.0338405	0.089581	-0.001291	0.0074029	0.0167585	-0.0496857
	10	0.193616	0.221925		0.594777	0.529658		23.8817	23.7081		44.944	45.0377		46.1357	47.2364		46.3979	47.3291		1.10235	1.1929		-0.028309	0.065119	0.173541	-0.093756	-1.10076	-0.931208	-0.090556		0.207771	0.562218	23.7949	44.9909	46.6861	46.8635	1.14763		-0.136251	0.115825	0.0072932	-0.00208389	-0.023578	-0.0198706	-0.0789073
	11	0.198085	0.270047		0.802028	0.749827		28.3243	29.1911		45.7537	45.0504		44.4982	42.4185		46.4827	46.209		1.1333	1.28829		-0.071962	0.052201	-0.866803	0.703274	2.07964	0.273708	-0.154988		0.234066	0.775927	28.7577	45.4021	43.4583	46.3459	1.21079		-0.307443	0.0672756	-0.0301416	0.0154899	0.0478536	0.00590577	-0.128005
	12	0.03456	0.064638		0.34033	0.546494		14.3705	19.4945		42.5144	42.107		44.7307	44.2769		28.8023	31.3145		1.17053	1.31987		-0.030078	-0.206164	-5.12402	0.407418	0.453778	-2.51218	-0.149344		0.049599	0.443412	16.9325	42.3107	44.5038	30.0584	1.2452		-0.606424	-0.464949	-0.302615	0.0096292	0.0101964	-0.0835767	-0.119936
	13	0.211479	0.273247		0.904575	0.881239		32.9869	33.6721		46.6393	46.3779		46.256	44.4489					1.2291	1.40531		-0.061768	0.023336	-0.685198	0.261397	1.80707		-0.176214		0.242363	0.892907	33.3295	46.5086	45.3525		1.3172		-0.254857	0.0261349	-0.0205583	0.00562041	0.0398451		-0.133779
	14	0.087141	0.097654		0.37871	0.419146		15.577	16.7932		42.3368	41.4849		41.8535	39.7926					1.18915	1.29299		-0.010513	-0.040436	-1.21627	0.851944	2.06094		-0.103838		0.0923975	0.398928	16.1851	41.9109	40.823		1.24107		-0.11378	-0.101362	-0.0751475	0.0203275	0.0504847		-0.0836681
	15	0.081262	0.088261		0.623268	0.664239		23.1063	22.7112		44.4634	44.1324		45.3974	43.4886		46.8202	47.5612		1.18356	1.32159		-0.006999	-0.040971	0.395135	0.331001	1.90879	-0.740921	-0.138029		0.0847615	0.643754	22.9087	44.2979	44.443	47.1907	1.25257		-0.0825729	-0.0636439	0.0172482	0.00747216	0.0429493	-0.0157006	-0.110197
	16	0.15003	0.156624		0.622959	0.643971		21.9055	23.0697		41.8052	43.742		45.1081	46.0795					1.12679	1.21101		-0.006594	-0.021012	-1.16421	-1.93679	-0.971473		-0.084221		0.153327	0.633465	22.4876	42.7736	45.5938		1.1689		-0.0430061	-0.0331699	-0.0517711	-0.0452799	-0.0213071		-0.0720514
	17	0.052908	0.069944		0.426053	0.300369		17.206	15.1934		44.1116	43.6937		45.3698	44.9723		16.0746	18.1248		1.17893	1.2454		-0.017036	0.125684	2.01267	0.4179	0.39751	-2.05015	-0.066469		0.061426	0.363211	16.1997	43.9026	45.171	17.0997	1.21217		-0.277342	0.346036	0.124241	0.00951879	0.00880011	-0.119894	-0.0548349
	18	0.136872	0.19003		0.916013	0.884749		30.2096	30.624		42.1747	42.6398		42.9653	43.2964		32.0097	31.7442		1.21189	1.33134		-0.053158	0.031264	-0.414414	-0.465122	-0.331148	0.265443	-0.11945		0.163451	0.900381	30.4168	42.4072	43.1309	31.8769	1.27161		-0.325223	0.0347231	-0.0136245	-0.010968	-0.00767775	0.00832712	-0.0939357
	19	0.097712	0.127781		0.664595	0.581441		24.5315	23.3625		41.5621	40.2789		45.8158	45.5737		43.7068	43.3414		1.17354	1.24688		-0.030069	0.083154	1.16901	1.28325	0.242034	0.365404	-0.073342		0.112746	0.623018	23.947	40.9205	45.6947	43.5241	1.21021		-0.266696	0.13347	0.0488165	0.0313596	0.00529676	0.00839544	-0.0606026
	20	0.224005	0.281323		0.485914	0.457539		22.1265	21.7063		41.992	42.4982		44.148	42.3704					1.19762	1.2258		-0.057318	0.028375	0.420215	-0.506202	1.77762		-0.028178		0.252664	0.471726	21.9164	42.2451	43.2592		1.21171		-0.226855	0.0601514	0.0191735	-0.0119825	0.0410923		-0.0232547
	21	0.042262	0.048024		0.323243	0.329447		14.802	14.7866		45.9303	46.7624		41.7297	43.0847					1.14254	1.15637		-0.005762	-0.006204	0.015379	-0.832129	-1.35507		-0.013839		0.045143	0.326345	14.7943	46.3464	42.4072		1.14945		-0.127639	-0.0190106	0.00103952	-0.0179546	-0.0319537		-0.0120396
	22	0.237592	0.280447		0.624288	0.583362		26.4374	26.0328		46.0788	45.7002		46.024	45.4148					1.1303	1.27843		-0.042855	0.040926	0.404604	0.378586	0.609205		-0.148133		0.25902	0.603825	26.2351	45.8895	45.7194		1.20436		-0.165451	0.0677779	0.0154222	0.00824994	0.0133249		-0.122997
	23	0.000269	0.002601		0.398044	0.548781		14.8018	18.5139		42.8743	41.0258		44.8073	44.4687					1.15437	1.23353		-0.002332	-0.150737	-3.71206	1.84852	0.338685		-0.079163		0.001435	0.473413	16.6578	41.9501	44.638		1.19395		-1.62509	-0.318405	-0.222842	0.0440649	0.00758737		-0.0663034
	24	0.046098	0.054458		0.585846	0.498829		20.2434	19.0803		46.6699	46.5847		43.3164	42.6523		46.5217	46.8572		1.1662	1.20332		-0.00836	0.087017	1.16315	0.085192	0.664123	-0.335465	-0.037128		0.050278	0.542338	19.6619	46.6273	42.9843	46.6894	1.18476		-0.166276	0.160448	0.0591575	0.00182708	0.0154504	-0.00718503	-0.031338
Large movers (Full)	25-Full	0.278604	0.275978		0.999934	0.968802		38.1479	35.1443		43.9464	43.2016		40.1971	40.1159		45.037	45.0789		1.1802	1.3362		0.002626	0.031132	3.00354	0.744834	0.08125	-0.041863	-0.155993		0.277291	0.984368	36.6461	43.574	40.1565	45.058	1.2582		0.0094702	0.0316264	0.0819607	0.0170935	0.00202333	-0.000929092	-0.123981
	26-Full	0.049463	0.073396		0.679597	0.705264		21.3765	22.3767		40.7121	41.1163		43.7213	41.5988		40.4452	41.3782		1.20153	1.29878		-0.023933	-0.025667	-1.00013	-0.404147	2.12259	-0.932976	-0.097249		0.0614295	0.69243	21.8766	40.9142	42.66	40.9117	1.25015		-0.389601	-0.037068	-0.0457169	-0.00987792	0.0497558	-0.0228046	-0.0777898
	27-Full	0.1942	0.2518		0.7768	0.8611		27.047	28.504		43.741	45.531		43.763	45.165		45.976	44.922		1.18239	1.29878		-0.0576	-0.0843	-1.457	-1.79	-1.402	1.054	-0.116388		0.223	0.81895	27.7755	44.636	44.464	45.449	1.24058		-0.258296	-0.102937	-0.0524563	-0.0401022	-0.0315311	0.0231908	-0.0938173
	28-Full	0.274128	0.359813		0.949981	0.840627		34.7106	32.9419		38.9683	42.7399		44.5701	43.6158		45.6361	45.4402		1.19797	1.41762		-0.085685	0.109354	1.76874	-3.77155	0.954368	0.195955	-0.219652		0.31697	0.895304	33.8263	40.8541	44.0929	45.5381	1.3078		-0.270325	0.122142	0.052289	-0.0923177	0.0216445	0.0043031	-0.167956
	29-Full	0.116717	0.147243		0.730726	0.621668		26.0221	24.9715		44.3139	43.7384		41.8613	39.7321		45.5329	46.6372		1.16148	1.27301		-0.030526	0.109058	1.05056	0.575506	2.12917	-1.10433	-0.111523		0.13198	0.676197	25.4968	44.0261	40.7967	46.085	1.21724		-0.231293	0.161281	0.0412035	0.0130719	0.0521899	-0.0239629	-0.0916192
	30-Full	0.377205	0.411264		0.950867	0.837459		34.4229	32.4214		43.4071	43.1844		28.6789	28.2827		45.2823	43.6696		1.16938	1.23702		-0.034059	0.113408	2.00149	0.22267	0.396188	1.61268	-0.067638		0.394235	0.894163	33.4222	43.2958	28.4808	44.4759	1.2032		-0.0863927	0.126831	0.0598851	0.005143	0.0139107	0.0362596	-0.0562152
	31-Full	0.137815	0.169938		0.619601	0.630318		24.4217	24.7755		42.0161	42.2477		43.0738	40.3746					1.17054	1.20408		-0.032123	-0.010717	-0.353804	-0.231548	2.69912		-0.033544		0.153876	0.62496	24.5986	42.1319	41.7242		1.18731		-0.208758	-0.0171483	-0.0143831	-0.00549579	0.0646897		-0.0282521
	32-Full	0.276899	0.317411		0.965467	0.878519		36.2882	34.6953		42.3596	43.1815		43.0478	43.9529		44.2701	45.844		1.15099	1.22029		-0.040512	0.086948	1.59285	-0.821892	-0.905084	-1.57389	-0.069293		0.297155	0.921993	35.4918	42.7705	43.5004	45.057	1.18564		-0.136333	0.0943044	0.0448794	-0.0192163	-0.0208063	-0.0349311	-0.0584436
	33-Full	0.026217	0.046274		0.298227	0.372717		13.946	16.7899		44.786	43.435		43.7151	44.6005		38.2417	37.8964		1.15153	1.24924		-0.020057	-0.07449	-2.84398	1.35107	-0.885359	0.345336	-0.097716		0.0362455	0.335472	15.3679	44.1105	44.1578	38.069	1.20039		-0.553365	-0.222045	-0.185059	0.0306293	-0.0200499	0.00907131	-0.0814039
	34-Full	0.154314	0.186267		0.824153	0.529173		27.9346	22.9891		41.0198	37.5837		43.3505	41.678		43.7774	43.8309		1.19734	1.2321		-0.031953	0.29498	4.94546	3.43605	1.67246	-0.053501	-0.034763		0.170291	0.676663	25.4619	39.3017	42.5142	43.8042	1.21472		-0.187638	0.435933	0.19423	0.0874273	0.0393389	-0.00122137	-0.0286182
Large movers (Empty)	25-Empty	0.185484	0.221416		0.998704	0.891903		35.5784	32.5215		42.588	41.1859		37.7555	40.2745		44.4478	45.3585		1.20031	1.27711		-0.035932	0.106801	3.05688	1.40209	-2.519	-0.910665	-0.076799		0.20345	0.945304	34.0499	41.8869	39.015	44.9031	1.23871		-0.176613	0.112981	0.0897765	0.0334732	-0.0645649	-0.0202807	-0.0619991
	26-Empty	0.048679	0.077168		0.647607	0.624669		21.7402	21.9105		42.3107	41.552		42.5485	42.8564		37.7633	39.1285		1.17342	1.34216		-0.028489	0.022938	-0.170352	0.758769	-0.307968	-1.36516	-0.168745		0.0629235	0.636138	21.8253	41.9314	42.7024	38.4459	1.25779		-0.452756	0.0360582	-0.00780524	0.0180955	-0.00721195	-0.0355086	-0.13416
	27-Empty	0.022	0.06		0.3816	0.6768		15.018	19.487		45.953	46.677		43.954	43.98		43.319	42.766		1.20088	1.27711		-0.038	-0.2952	-4.469	-0.724	-0.026	0.553	-0.076232		0.041	0.5292	17.2525	46.315	43.967	43.0425	1.239		-0.926829	-0.557823	-0.259035	-0.0156321	-0.000591353	0.0128478	-0.0615273
	28-Empty	0.167065	0.217392		0.94066	0.779422		33.1912	29.6721		42.8743	41.1518		43.6638	40.8275		44.2797	43.6964		1.17745	1.26965		-0.050327	0.161238	3.51913	1.72252	2.83629	0.583341	-0.092201		0.192228	0.860041	31.4317	42.013	42.2457	43.988	1.22355		-0.261808	0.187477	0.111961	0.0409997	0.067138	0.0132614	-0.075355
	29-Empty	0.088834	0.101425		0.720487	0.680613		25.4884	24.5707		45.6994	44.5254		40.7785	40.3717		45.4519	43.9744		1.18225	1.31979		-0.012591	0.039874	0.917758	1.174	0.406776	1.47749	-0.137535		0.0951295	0.70055	25.0296	45.1124	40.5751	44.7132	1.25102		-0.132356	0.0569181	0.036667	0.0260239	0.0100253	0.0330437	-0.109938
	30-Empty	0.271747	0.387196		0.908188	0.814857		32.7857	32.2875		45.6794	45.703		28.6396	30.9213		39.5077	40.7202		1.19125	1.32347		-0.115449	0.093331	0.498289	-0.02355	-2.28165	-1.21256	-0.132223		0.329472	0.861522	32.5366	45.6912	29.7805	40.114	1.25736		-0.350407	0.108333	0.0153147	-0.000515416	-0.0766157	-0.0302279	-0.105159
	31-Empty	0.094679	0.149835		0.627108	0.630135		24.4228	24.7759		46.2397	45.3407		42.6185	41.8198					1.19208	1.34995		-0.055156	-0.003027	-0.353059	0.899012	0.798695		-0.157868		0.122257	0.628621	24.5993	45.7902	42.2192		1.27101		-0.451148	-0.0048153	-0.0143524	0.0196333	0.0189178		-0.124207
	32-Empty	0.279962	0.278555		0.968499	0.854203		35.2517	33.0302		45.1175	45.5184		41.1395	42.8657		42.8384	44.3227		1.15731	1.29234		0.001407	0.114296	2.22149	-0.400978	-1.72617	-1.48431	-0.135032		0.279258	0.911351	34.1409	45.318	42.0026	43.5805	1.22482		0.00503834	0.125414	0.0650681	-0.00884811	-0.0410969	-0.034059	-0.110246
	33-Empty	0.027039	0.045405		0.257063	0.455951		13.0061	17.4735		42.7009	44.3353		40.1154	41.0636		38.0476	38.6496		1.14225	1.28703		-0.018366	-0.198888	-4.46749	-1.63444	-0.948159	-0.602002	-0.14478		0.036222	0.356507	15.2398	43.5181	40.5895	38.3486	1.21464		-0.50704	-0.55788	-0.293146	-0.0375577	-0.0233597	-0.0156982	-0.119196
	34-Empty	0.149605	0.189579		0.806185	0.690535		27.556	26.6299		42.6135	42.7566		43.2887	42.4142		43.8019	44.3836		1.19852	1.31582		-0.039974	0.11565	0.926108	-0.143127	0.874484	-0.581691	-0.117295		0.169592	0.74836	27.093	42.685	42.8514	44.0928	1.25717		-0.235707	0.154538	0.0341826	-0.0033531	0.0204073	-0.0131924	-0.0933008
	avg.	0.153593	0.188198		0.687102	0.657664		25.4745	25.1899		43.473	43.4834		42.9354	42.536		42.2667	42.553		1.17375	1.27701		-0.0346046	0.0294375	0.284561	-0.0104316	0.399416	-0.286376	-0.103264		0.170896	0.672383	25.3322	43.4782	42.7357	42.4099	1.22538		-0.302727	0.0234214	-0.00201445	-0.000222104	0.00879998	-0.0098751	-0.0836138
	std	0.113054	0.13203		0.227556	0.182879		7.65215	6.54767		2.05067	2.06148		3.63881	3.41676		6.49017	6.04437		0.0271446	0.0546571		0.029745	0.104278	2.11004	1.34498	1.29377	0.983775	0.0494533		0.122006	0.199737	7.04277	1.943	3.46975	6.25191	0.0353653		0.320418	0.198018	0.106737	0.0323973	0.0318532	0.031367	0.0387213
	p-value		<0.001			0.011			0.125			0.726			0.041			0.144			<0.001
	n/m	41	3		14	30		16	28		21	23		15	29		18	13		44	0

## Sheet: autoVMAT vs. CLINICAL
	Patient No.	V45Gy (%)			V15Gy (%)			SB Dmean (Gy)			Bladder Dmean (Gy)			Rectum Dmean (Gy)			Sigmoid Dmean (Gy)			CI			Difference								Average								Percentage difference
		autoVMAT	CLINICAL		autoVMAT	CLINICAL		autoVMAT	CLINICAL		autoVMAT	CLINICAL		autoVMAT	CLINICAL		autoVMAT	CLINICAL		autoVMAT	CLINICAL		V45 (%)	V15 (%)	SB (Gy)	Bladder (Gy)	Rectum (Gy)	Sigmoid (Gy)	CI		V45 (%)	V15 (%)	SB (Gy)	Bladder (Gy)	Rectum (Gy)	Sigmoid (Gy)	CI		V45 (%)	V15 (%)	SB (%)	Bladder (%)	Rectum (%)	Sigmoid (%)	CI(%)
Small movers	1	0.39451	0.408844		0.983406	0.977191		35.8987	37.7126		44.4322	45.6049		44.2214	44.7671					1.17943	1.25724		-0.014334	0.006215	-1.81387	-1.1727	-0.545741		-0.077811		0.401677	0.980298	36.8056	45.0186	44.4943		1.21834		-0.0356854	0.00633991	-0.0492825	-0.0260493	-0.0122654		-0.0638665
	2	0.497332	0.630549		0.999481	1		39.9407	41.6597		40.57	43.4999		45.7851	45.6994		46.3921	47.1376		1.16106	1.19326		-0.133217	-0.000519	-1.71898	-2.92986	0.085655	-0.74544	-0.032201		0.56394	0.99974	40.8002	42.0349	45.7422	46.7648	1.17716		-0.236225	-0.000519135	-0.0421317	-0.0697005	0.00187256	-0.0159402	-0.0273549
	3	0.136321	0.15471		0.694724	0.777298		25.0795	26.4329		40.3981	40.6769		46.2815	44.562					1.23379	1.25994		-0.018389	-0.082574	-1.35341	-0.278829	1.71953		-0.026147		0.145515	0.736011	25.7562	40.5375	45.4218		1.24686		-0.126371	-0.112191	-0.0525469	-0.00687829	0.0378568		-0.0209702
	4	0.133257	0.1825		0.797625	0.818667		25.4529	26.8741		44.6382	46.1356		42.8842	43.7005					1.17845	1.26229		-0.049243	-0.021042	-1.42119	-1.49749	-0.816289		-0.083834		0.157878	0.808146	26.1635	45.3869	43.2924		1.22037		-0.311904	-0.0260374	-0.0543196	-0.0329938	-0.0188553		-0.0686956
	5	0.040969	0.066372		0.368574	0.495069		14.8777	18.3227		41.2811	42.3729		44.2538	44.7937					1.17652	1.26803		-0.025403	-0.126495	-3.44502	-1.0918	-0.539862		-0.091507		0.0536705	0.431821	16.6002	41.827	44.5238		1.22227		-0.473314	-0.292934	-0.207529	-0.0261027	-0.0121253		-0.0748662
	6	0.09332	0.1338		0.650766	0.606218		23.1107	22.9561		45.4828	46.4333		45.9173	45.2122		46.2265	47.1011		1.14318	1.29024		-0.04048	0.044548	0.154596	-0.95053	0.705087	-0.87458	-0.14706		0.11356	0.628492	23.0334	45.9581	45.5648	46.6638	1.21671		-0.356464	0.0708808	0.00671182	-0.0206826	0.0154744	-0.0187422	-0.120867
	7	0.001992	0.018893		0.381727	0.999023		15.9926	24.3917		38.945	39.5844		42.9097	43.3362		45.7597	47.3071		1.20172	1.33726		-0.016901	-0.617296	-8.39905	-0.639417	-0.426434	-1.54731	-0.135534		0.0104425	0.690375	20.1922	39.2647	43.123	46.5334	1.26949		-1.61848	-0.894146	-0.415956	-0.0162848	-0.00988879	-0.0332516	-0.106762
	8	0.297636	0.427594		0.935786	0.898401		36.8101	37.2448		44.2947	44.5596		44.1589	44.0174		45.7135	46.2819		1.1431	1.29054		-0.129958	0.037385	-0.434705	-0.264949	0.141518	-0.568409	-0.147446		0.362615	0.917094	37.0274	44.4271	44.0882	45.9977	1.21682		-0.358391	0.0407647	-0.0117401	-0.00596368	0.00320989	-0.0123573	-0.121173
	9	0.148229	0.206244		0.678297	0.814881		24.8486	28.0361		45.8704	47.1044		44.1086	44.7602		45.7029	45.5478		1.15836	1.32904		-0.058015	-0.136584	-3.18745	-1.23405	-0.651657	0.15514	-0.170682		0.177237	0.746589	26.4423	46.4874	44.4344	45.6254	1.2437		-0.327331	-0.182944	-0.120544	-0.026546	-0.0146656	0.0034003	-0.137237
	10	0.193616	0.22697		0.594777	0.736364		23.8817	26.5069		44.944	45.4276		46.1357	47.2735		46.3979	48.2244		1.10235	1.1722		-0.033354	-0.141587	-2.62525	-0.483607	-1.13781	-1.82645	-0.069853		0.210293	0.665571	25.1943	45.1858	46.7046	47.3112	1.13727		-0.158607	-0.21273	-0.1042	-0.0107026	-0.0243619	-0.038605	-0.0614215
	11	0.198085	0.247249		0.802028	0.747856		28.3243	28.2794		45.7537	45.5963		44.4982	43.0557		46.4827	47.8114		1.1333	1.194		-0.049164	0.054172	0.044951	0.157464	1.44241	-1.32866	-0.060705		0.222667	0.774942	28.3018	45.675	43.777	47.1471	1.16365		-0.220796	0.0699046	0.00158827	0.00344749	0.032949	-0.0281812	-0.0521677
	12	0.03456	0.068461		0.34033	0.315953		14.3705	15.015		42.5144	44.2003		44.7307	45.498		28.8023	25.2233		1.17053	1.34108		-0.033901	0.024377	-0.644586	-1.68586	-0.767251	3.57896	-0.170555		0.0515105	0.328141	14.6927	43.3573	45.1143	27.0128	1.25581		-0.658138	0.0742881	-0.043871	-0.0388829	-0.0170068	0.132491	-0.135813
	13	0.211479	0.299547		0.904575	0.90544		32.9869	35.4118		46.6393	46.9688		46.256	46.3293					1.2291	1.58743		-0.088068	-0.000865	-2.42496	-0.329597	-0.073309		-0.358333		0.255513	0.905007	34.1994	46.8041	46.2927		1.40826		-0.344671	-0.000955793	-0.0709066	-0.00704206	-0.0015836		-0.254451
	14	0.087141	0.095092		0.37871	0.444068		15.577	17.4077		42.3368	43.6584		41.8535	39.8984					1.18915	1.42107		-0.007951	-0.065358	-1.83074	-1.32157	1.95511		-0.231915		0.0911165	0.411389	16.4923	42.9976	40.8759		1.30511		-0.0872619	-0.158872	-0.111005	-0.0307358	0.0478303		-0.177698
	15	0.081262	0.101799		0.623268	0.760241		23.1063	24.5418		44.4634	44.771		45.3974	44.4864		46.8202	46.9872		1.18356	1.19326		-0.020537	-0.136973	-1.43554	-0.307618	0.910984	-0.166947	-0.009704		0.0915305	0.691755	23.8241	44.6172	44.9419	46.9037	1.18841		-0.224373	-0.198008	-0.0602557	-0.0068946	0.0202703	-0.00355936	-0.00816554
	16	0.15003	0.160096		0.622959	0.791788		21.9055	24.9037		41.8052	43.9503		45.1081	45.3558					1.12679	1.25131		-0.010066	-0.168829	-2.9982	-2.14503	-0.247724		-0.124521		0.155063	0.707374	23.4046	42.8778	45.2319		1.18905		-0.0649156	-0.23867	-0.128103	-0.0500266	-0.00547675		-0.104723
	17	0.052908	0.078981		0.426053	0.402314		17.206	16.9778		44.1116	43.7138		45.3698	45.7719		16.0746	14.1333		1.17893	1.25768		-0.026073	0.023739	0.228267	0.397825	-0.402119	1.94132	-0.078754		0.0659445	0.414184	17.0919	43.9127	45.5709	15.104	1.21831		-0.395378	0.0573152	0.0133553	0.00905946	-0.00882404	0.12853	-0.0646421
	18	0.136872	0.203035		0.916013	0.917337		30.2096	31.9846		42.1747	42.73		42.9653	44.498		32.0097	33.485		1.21189	1.40017		-0.066163	-0.001324	-1.77494	-0.555294	-1.53274	-1.47538	-0.188276		0.169953	0.916675	31.0971	42.4523	43.7317	32.7473	1.30603		-0.389301	-0.00144435	-0.0570772	-0.0130804	-0.0350488	-0.0450535	-0.144159
	19	0.097712	0.111485		0.664595	0.664103		24.5315	24.7868		41.5621	41.1818		45.8158	46.7462		43.7068	43.9417		1.17354	1.21124		-0.013773	0.000492	-0.25527	0.38027	-0.930451	-0.2349	-0.037695		0.104598	0.664349	24.6591	41.372	46.281	43.8242	1.19239		-0.131675	0.000740575	-0.010352	0.00919149	-0.0201044	-0.00536005	-0.031613
	20	0.224005	0.27688		0.485914	0.560329		22.1265	24.1179		41.992	41.5135		44.148	42.456					1.19762	1.19928		-0.052875	-0.074415	-1.99137	0.478513	1.69206		-0.001655		0.250443	0.523122	23.1222	41.7528	43.302		1.19845		-0.211126	-0.142252	-0.0861236	0.0114606	0.0390757		-0.00138095
	21	0.042262	0.066867		0.323243	0.431444		14.802	18.177		45.9303	47.184		41.7297	43.6489					1.14254	1.27547		-0.024605	-0.108201	-3.37496	-1.25367	-1.91919		-0.132935		0.0545645	0.377343	16.4895	46.5571	42.6893		1.209		-0.450934	-0.286744	-0.204673	-0.0269275	-0.0449572		-0.109954
	22	0.237592	0.261384		0.624288	0.688447		26.4374	27.2793		46.0788	46.1095		46.024	44.8163					1.1303	1.1721		-0.023792	-0.064159	-0.841913	-0.03065	1.20777		-0.041801		0.249488	0.656367	26.8584	46.0942	45.4201		1.1512		-0.0953633	-0.0977486	-0.0313464	-0.000664943	0.0265911		-0.0363109
	23	0.000269	0.004989		0.398044	0.313645		14.8018	14.4204		42.8743	44.7385		44.8073	45.5845					1.15437	1.35222		-0.00472	0.084399	0.381373	-1.86416	-0.777143		-0.197853		0.002629	0.355845	14.6111	43.8064	45.1959		1.2533		-1.79536	0.237179	0.0261016	-0.0425544	-0.017195		-0.157866
	24	0.046098	0.078362		0.585846	0.567062		20.2434	22.258		46.6699	47.0815		43.3164	43.7926		46.5217	47.1765		1.1662	1.31238		-0.032264	0.018784	-2.0146	-0.41164	-0.47619	-0.654756	-0.146181		0.06223	0.576454	21.2507	46.8757	43.5545	46.8491	1.23929		-0.518464	0.0325854	-0.0948014	-0.00878152	-0.0109332	-0.0139759	-0.117956
Large movers (Full)	25-Full	0.278604	0.439853		0.999934	1		38.1479	42.0564		43.9464	44.891		40.1971	39.8666		45.037	45.7964		1.1802	1.29635		-0.161249	-6.6e-05	-3.90851	-0.944525	0.330522	-0.759422	-0.116153		0.359229	0.999967	40.1021	44.4187	40.0318	45.4167	1.23828		-0.448876	-6.60022e-05	-0.0974638	-0.0212641	0.00825648	-0.0167212	-0.093802
	26-Full	0.049463	0.057723		0.679597	0.497551		21.3765	19.9599		40.7121	41.9971		43.7213	42.7034		40.4452	38.602		1.20153	1.3887		-0.00826	0.182046	1.41669	-1.28497	1.01794	1.84321	-0.187171		0.053593	0.588574	20.6682	41.3546	43.2124	39.5236	1.29511		-0.154125	0.3093	0.0685442	-0.0310721	0.0235566	0.0466356	-0.144521
	27-Full	0.1942	0.2092		0.7768	0.6538		27.047	25.36		43.741	44.399		43.763	43.373		45.976	46.862		1.18239	1.29795		-0.015	0.123	1.687	-0.658	0.39	-0.886	-0.115563		0.2017	0.7153	26.2035	44.07	43.568	46.419	1.24017		-0.0743679	0.171956	0.0643807	-0.0149308	0.00895152	-0.019087	-0.0931833
	28-Full	0.274128	0.340556		0.949981	0.969417		34.7106	35.3395		38.9683	43.605		44.5701	46.0004		45.6361	47.5016		1.19797	1.467		-0.066428	-0.019436	-0.628871	-4.63671	-1.43032	-1.86548	-0.269033		0.307342	0.959699	35.0251	41.2867	45.2853	46.5689	1.33249		-0.216137	-0.0202522	-0.0179549	-0.112305	-0.0315847	-0.0400586	-0.201903
	29-Full	0.116717	0.117853		0.730726	0.799076		26.0221	27.6983		44.3139	45.8517		41.8613	42.1345		45.5329	47.5054		1.16148	1.15954		-0.001136	-0.06835	-1.6762	-1.53783	-0.273208	-1.97259	0.001942		0.117285	0.764901	26.8602	45.0828	41.9979	46.5191	1.16051		-0.00968581	-0.089358	-0.0624048	-0.0341112	-0.00650528	-0.0424038	0.0016734
	30-Full	0.377205	0.406816		0.950867	0.92859		34.4229	34.6043		43.4071	44.7841		28.6789	28.9792		45.2823	42.8934		1.16938	1.15144		-0.029611	0.022277	-0.181393	-1.37694	-0.300324	2.38887	0.017938		0.392011	0.939728	34.5136	44.0956	28.829	44.0879	1.16041		-0.0755362	0.0237058	-0.0052557	-0.0312263	-0.0104174	0.0541844	0.0154583
	31-Full	0.137815	0.211581		0.619601	0.742975		24.4217	27.4305		42.0161	43.3215		43.0738	43.6126					1.17054	1.37513		-0.073766	-0.123374	-3.00882	-1.30534	-0.53881		-0.20459		0.174698	0.681288	25.9261	42.6688	43.3432		1.27283		-0.422249	-0.181089	-0.116054	-0.0305924	-0.0124313		-0.160736
	32-Full	0.276899	0.423785		0.965467	0.963234		36.2882	39.9523		42.3596	44.0599		43.0478	45.5369		44.2701	44.4064		1.15099	1.24436		-0.146886	0.002233	-3.66411	-1.70035	-2.48902	-0.136316	-0.093363		0.350342	0.96435	38.1202	43.2098	44.2923	44.3383	1.19767		-0.419265	0.00231555	-0.0961199	-0.0393511	-0.0561953	-0.00307446	-0.0779536
	33-Full	0.026217	0.045791		0.298227	0.252103		13.946	13.1302		44.786	46.6154		43.7151	41.3815		38.2417	37.6572		1.15153	1.38008		-0.019574	0.046124	0.815752	-1.82936	2.33366	0.58448	-0.228557		0.036004	0.275165	13.5381	45.7007	42.5483	37.9495	1.26581		-0.543662	0.167623	0.0602561	-0.0400291	0.0548473	0.0154015	-0.180562
	34-Full	0.154314	0.152884		0.824153	0.885313		27.9346	28.29		41.0198	41.582		43.3505	42.8959		43.7774	43.9244		1.19734	1.17813		0.00143	-0.06116	-0.355427	-0.562268	0.454581	-0.147009	0.019207		0.153599	0.854733	28.1123	41.3009	43.1232	43.8509	1.18773		0.00930996	-0.0715545	-0.0126431	-0.0136139	0.0105415	-0.00335247	0.0161711
Large movers (Empty)	25-Empty	0.185484	0.271402		0.998704	0.999657		35.5784	38.3775		42.588	42.8309		37.7555	40.2676		44.4478	45.0977		1.20031	1.28495		-0.085918	-0.000953	-2.79911	-0.242912	-2.51207	-0.649899	-0.084639		0.228443	0.999181	36.9779	42.7094	39.0116	44.7727	1.24263		-0.376103	-0.000953782	-0.0756968	-0.00568755	-0.064393	-0.0145155	-0.0681127
	26-Empty	0.048679	0.067762		0.647607	0.481989		21.7402	20.0328		42.3107	44.9009		42.5485	41.3275		37.7633	35.8374		1.17342	1.46275		-0.019083	0.165618	1.70735	-2.5902	1.22098	1.9259	-0.28933		0.0582205	0.564798	20.8865	43.6058	41.938	36.8003	1.31808		-0.327771	0.293234	0.0817439	-0.0594004	0.0291139	0.0523337	-0.219508
	27-Empty	0.022	0.035		0.3816	0.4276		15.018	15.736		45.953	46.563		43.954	44.019		43.319	41.611		1.20088	1.34125		-0.013	-0.046	-0.718	-0.61	-0.065	1.708	-0.140367		0.0285	0.4046	15.377	46.258	43.9865	42.465	1.27106		-0.45614	-0.113693	-0.0466931	-0.0131869	-0.00147773	0.0402214	-0.110433
	28-Empty	0.167065	0.222291		0.94066	0.945952		33.1912	33.5984		42.8743	43.9895		43.6638	43.095		44.2797	43.8222		1.17745	1.55448		-0.055226	-0.005292	-0.407125	-1.11521	0.568825	0.457507	-0.377031		0.194678	0.943306	33.3948	43.4319	43.3794	44.0509	1.36597		-0.283679	-0.00561006	-0.0121913	-0.0256772	0.0131128	0.0103859	-0.276017
	29-Empty	0.088834	0.097108		0.720487	0.806154		25.4884	26.8542		45.6994	46.2355		40.7785	41.1662		45.4519	45.8113		1.18225	1.1826		-0.008274	-0.085667	-1.36573	-0.536062	-0.387688	-0.359399	-0.000341		0.092971	0.763321	26.1713	45.9674	40.9724	45.6316	1.18242		-0.0889955	-0.112229	-0.0521841	-0.0116618	-0.00946218	-0.0078761	-0.000288391
	30-Empty	0.271747	0.342666		0.908188	0.955987		32.7857	34.9855		45.6794	46.1536		28.6396	30.0194		39.5077	38.4737		1.19125	1.16234		-0.070919	-0.047799	-2.19979	-0.474198	-1.37979	1.03397	0.028911		0.307207	0.932087	33.8856	45.9165	29.3295	38.9907	1.1768		-0.230851	-0.0512817	-0.0649182	-0.0103274	-0.0470443	0.0265183	0.0245676
	31-Empty	0.094679	0.205418		0.627108	0.499738		24.4228	22.9949		46.2397	45.7752		42.6185	38.9873					1.19208	1.51688		-0.110739	0.12737	1.42787	0.464524	3.63124		-0.324801		0.150049	0.563423	23.7089	46.0075	40.8029		1.35448		-0.738021	0.226065	0.0602252	0.0100967	0.0889946		-0.239798
	32-Empty	0.279962	0.327496		0.968499	0.953391		35.2517	37.8256		45.1175	45.4429		41.1395	42.8458		42.8384	42.4996		1.15731	1.22754		-0.047534	0.015108	-2.57397	-0.325437	-1.70626	0.338765	-0.070231		0.303729	0.960945	36.5386	45.2802	41.9926	42.669	1.19242		-0.156501	0.015722	-0.0704452	-0.00718718	-0.0406325	0.00793937	-0.0588978
	33-Empty	0.027039	0.046285		0.257063	0.25099		13.0061	13.1255		42.7009	43.268		40.1154	41.3573		38.0476	37.6677		1.14225	1.3749		-0.019246	0.006073	-0.119485	-0.567111	-1.24189	0.379854	-0.232647		0.036662	0.254026	13.0658	42.9844	40.7364	37.8576	1.25858		-0.524958	0.023907	-0.00914487	-0.0131934	-0.0304859	0.0100338	-0.184849
	34-Empty	0.149605	0.162321		0.806185	0.836782		27.556	28.6424		42.6135	44.7324		43.2887	43.0941		43.8019	44.3156		1.19852	1.19122		-0.012716	-0.030597	-1.08633	-2.11894	0.194633	-0.513654	0.007307		0.155963	0.821484	28.0992	43.6729	43.1914	44.0588	1.19487		-0.0815322	-0.037246	-0.0386604	-0.0485183	0.00450629	-0.0116584	0.00611531
	avg.	0.153593	0.197602		0.687102	0.715533		25.4745	26.8567		43.473	44.4499		42.9354	43.0164		42.2667	42.2788		1.17375	1.29696		-0.0440087	-0.0284308	-1.38216	-0.976956	-0.0810413	-0.0121493	-0.123215		0.175598	0.701317	26.1656	43.9614	42.9759	42.2727	1.23535		-0.345674	-0.038766	-0.0534474	-0.0224449	-0.00220252	0.00497748	-0.0965158
	std	0.113054	0.139686		0.227556	0.230423		7.65215	8.00999		2.05067	1.86239		3.63881	3.54953		6.49017	7.3241		0.0271446	0.109171		0.0408417	0.120741	1.8337	0.977823	1.27093	1.36165	0.103477		0.125418	0.220893	7.77927	1.8968	3.53783	6.88613	0.0604207		0.349894	0.192295	0.0848576	0.0230614	0.0304212	0.0427737	0.0772914
	p-value		<0.001			0.145			<0.001			<0.001			0.445			0.597			<0.001
	n/m	43	1		26	18		35	9		39	5		26	18		19	12		39	5

## Sheet: manVMAT vs. CLINICAL
	Patient No.	V45Gy (%)			V15Gy (%)			SB Dmean (Gy)			Bladder Dmean (Gy)			Rectum Dmean (Gy)			Sigmoid Dmean (Gy)			CI			Difference								Average								Percentage difference
		manVMAT	CLINICAL		manVMAT	CLINICAL		manVMAT	CLINICAL		manVMAT	CLINICAL		manVMAT	CLINICAL		manVMAT	CLINICAL		manVMAT	CLINICAL		V45 (%)	V15 (%)	SB (Gy)	Bladder (Gy)	Rectum (Gy)	Sigmoid (Gy)	CI		V45 (%)	V15 (%)	SB (Gy)	Bladder (Gy)	Rectum (Gy)	Sigmoid (Gy)	CI		V45 (%)	V15 (%)	SB (%)	Bladder (%)	Rectum (%)	Sigmoid (%)	CI(%)
Small movers	1	0.427221	0.408844		0.883379	0.977191		34.1279	37.7126		43.3744	45.6049		43.2651	44.7671					1.26677	1.25724		0.018377	-0.093812	-3.5847	-2.23048	-1.50206		0.009525		0.418033	0.930285	35.9202	44.4897	44.0161		1.26201		0.0439607	-0.100842	-0.0997963	-0.0501349	-0.0341253		0.00754751
	2	0.610302	0.630549		0.959862	1		39.6126	41.6597		41.9911	43.4999		45.0242	45.6994		46.4134	47.1376		1.33133	1.19326		-0.020247	-0.040138	-2.04712	-1.50875	-0.67522	-0.724145	0.138071		0.620426	0.979931	40.6361	42.7455	45.3618	46.7755	1.26229		-0.0326341	-0.04096	-0.0503768	-0.0352961	-0.0148852	-0.0154813	0.109381
	3	0.134425	0.15471		0.66432	0.777298		24.4403	26.4329		42.885	40.6769		46.2285	44.562					1.23421	1.25994		-0.020285	-0.112978	-1.99256	2.20811	1.66647		-0.025723		0.144567	0.720809	25.4366	41.781	45.3953		1.24708		-0.140315	-0.156738	-0.0783344	0.0528496	0.0367102		-0.0206267
	4	0.15259	0.1825		0.70575	0.818667		24.5904	26.8741		44.4151	46.1356		42.2768	43.7005					1.20619	1.26229		-0.02991	-0.112917	-2.28374	-1.7205	-1.42372		-0.056093		0.167545	0.762209	25.7322	45.2754	42.9886		1.23424		-0.178519	-0.148145	-0.0887502	-0.0380008	-0.0331186		-0.0454474
	5	0.057102	0.066372		0.289907	0.495069		13.0806	18.3227		39.8298	42.3729		44.2799	44.7937					1.28785	1.26803		-0.00927	-0.205162	-5.2421	-2.54309	-0.513782		0.019824		0.061737	0.392488	15.7017	41.1014	44.5368		1.27794		-0.150153	-0.522722	-0.333856	-0.0618735	-0.0115361		0.0155125
	6	0.127897	0.1338		0.54187	0.606218		21.5195	22.9561		45.9985	46.4333		45.4796	45.2122		46.0328	47.1011		1.30391	1.29024		-0.005903	-0.064348	-1.43654	-0.434812	0.267406	-1.06824	0.013669		0.130849	0.574044	22.2378	46.2159	45.3459	46.567	1.29708		-0.0451132	-0.112096	-0.0645992	-0.00940827	0.00589702	-0.0229399	0.0105383
	7	0.010895	0.018893		0.422005	0.999023		17.2493	24.3917		42.0705	39.5844		42.9593	43.3362		45.4255	47.3071		1.28635	1.33726		-0.007998	-0.577018	-7.14237	2.48607	-0.37687	-1.88151	-0.050907		0.014894	0.710514	20.8205	40.8274	43.1477	46.3663	1.31181		-0.536995	-0.812113	-0.343045	0.0608922	-0.00873441	-0.0405793	-0.0388068
	8	0.41084	0.427594		0.850589	0.898401		35.1103	37.2448		44.953	44.5596		42.2006	44.0174		46.1508	46.2819		1.27987	1.29054		-0.016754	-0.047812	-2.13445	0.393391	-1.81678	-0.131151	-0.010675		0.419217	0.874495	36.1776	44.7563	43.109	46.2164	1.2852		-0.039965	-0.0546738	-0.0589992	0.00878962	-0.042144	-0.00283776	-0.00830607
	9	0.155083	0.206244		0.655725	0.814881		22.7181	28.0361		45.9296	47.1044		43.7832	44.7602		44.9434	45.5478		1.21738	1.32904		-0.051161	-0.159156	-5.31799	-1.1748	-0.976984	-0.604407	-0.111662		0.180664	0.735303	25.3771	46.517	44.2717	45.2456	1.27321		-0.283184	-0.21645	-0.209559	-0.0252552	-0.0220679	-0.0133584	-0.0877012
	10	0.221925	0.22697		0.529658	0.736364		23.7081	26.5069		45.0377	45.4276		47.2364	47.2735		47.3291	48.2244		1.1929	1.1722		-0.005045	-0.206706	-2.79879	-0.389851	-0.03705	-0.895241	0.020703		0.224448	0.633011	25.1075	45.2327	47.255	47.7768	1.18255		-0.0224774	-0.326544	-0.111472	-0.00861879	-0.000784045	-0.018738	0.0175071
	11	0.270047	0.247249		0.749827	0.747856		29.1911	28.2794		45.0504	45.5963		42.4185	43.0557		46.209	47.8114		1.28829	1.194		0.022798	0.001971	0.911754	-0.54581	-0.637228	-1.60237	0.094283		0.258648	0.748841	28.7352	45.3234	42.7371	47.0102	1.24114		0.088143	0.00263207	0.0317295	-0.0120426	-0.0149104	-0.0340856	0.0759646
	12	0.064638	0.068461		0.546494	0.315953		19.4945	15.015		42.107	44.2003		44.2769	45.498		31.3145	25.2233		1.31987	1.34108		-0.003823	0.230541	4.47944	-2.09327	-1.22103	6.09114	-0.021211		0.0665495	0.431223	17.2548	43.1536	44.8875	28.2689	1.33048		-0.057446	0.534621	0.259606	-0.0485075	-0.027202	0.215471	-0.0159424
	13	0.273247	0.299547		0.881239	0.90544		33.6721	35.4118		46.3779	46.9688		44.4489	46.3293					1.40531	1.58743		-0.0263	-0.024201	-1.73976	-0.590994	-1.88038		-0.182119		0.286397	0.893339	34.542	46.6734	45.3891		1.49637		-0.0918306	-0.0270905	-0.0503667	-0.0126623	-0.041428		-0.121707
	14	0.097654	0.095092		0.419146	0.444068		16.7932	17.4077		41.4849	43.6584		39.7926	39.8984					1.29299	1.42107		0.002562	-0.024922	-0.614466	-2.17351	-0.105831		-0.128077		0.096373	0.431607	17.1005	42.5717	39.8455		1.35703		0.0265842	-0.0577423	-0.0359327	-0.0510554	-0.00265604		-0.0943805
	15	0.088261	0.101799		0.664239	0.760241		22.7112	24.5418		44.1324	44.771		43.4886	44.4864		47.5612	46.9872		1.32159	1.19326		-0.013538	-0.096002	-1.83067	-0.638619	-0.997811	0.573974	0.128325		0.09503	0.71224	23.6265	44.4517	43.9875	47.2742	1.25742		-0.14246	-0.134789	-0.0774838	-0.0143666	-0.022684	0.0121414	0.102054
	16	0.156624	0.160096		0.643971	0.791788		23.0697	24.9037		43.742	43.9503		46.0795	45.3558					1.21101	1.25131		-0.003472	-0.147817	-1.834	-0.208241	0.723749		-0.0403		0.15836	0.71788	23.9867	43.8462	45.7177		1.23116		-0.0219247	-0.205908	-0.076459	-0.00474936	0.0158308		-0.0327333
	17	0.069944	0.078981		0.300369	0.402314		15.1934	16.9778		43.6937	43.7138		44.9723	45.7719		18.1248	14.1333		1.2454	1.25768		-0.009037	-0.101945	-1.7844	-0.020075	-0.799629	3.99146	-0.012285		0.0744625	0.351341	16.0856	43.7037	45.3721	16.1291	1.25154		-0.121363	-0.290159	-0.110932	-0.000459343	-0.0176238	0.24747	-0.00981589
	18	0.19003	0.203035		0.884749	0.917337		30.624	31.9846		42.6398	42.73		43.2964	44.498		31.7442	33.485		1.33134	1.40017		-0.013005	-0.032588	-1.36052	-0.090172	-1.2016	-1.74083	-0.068826		0.196532	0.901043	31.3043	42.6849	43.8972	32.6146	1.36575		-0.0661723	-0.036167	-0.0434612	-0.0021125	-0.0273729	-0.0533756	-0.0503942
	19	0.127781	0.111485		0.581441	0.664103		23.3625	24.7868		40.2789	41.1818		45.5737	46.7462		43.3414	43.9417		1.24688	1.21124		0.016296	-0.082662	-1.42428	-0.90298	-1.17248	-0.600304	0.035647		0.119633	0.622772	24.0746	40.7304	46.16	43.6415	1.22906		0.136217	-0.132732	-0.059161	-0.0221697	-0.0254005	-0.0137553	0.0290035
	20	0.281323	0.27688		0.457539	0.560329		21.7063	24.1179		42.4982	41.5135		42.3704	42.456					1.2258	1.19928		0.004443	-0.10279	-2.41158	0.984715	-0.085565		0.026523		0.279102	0.508934	22.9121	42.0059	42.4132		1.21254		0.0159189	-0.201971	-0.105254	0.0234423	-0.00201741		0.0218739
	21	0.048024	0.066867		0.329447	0.431444		14.7866	18.177		46.7624	47.184		43.0847	43.6489					1.15637	1.27547		-0.018843	-0.101997	-3.39034	-0.421537	-0.56412		-0.119096		0.0574455	0.380445	16.4818	46.9732	43.3668		1.21592		-0.328015	-0.268099	-0.205702	-0.00897399	-0.0130081		-0.0979471
	22	0.280447	0.261384		0.583362	0.688447		26.0328	27.2793		45.7002	46.1095		45.4148	44.8163					1.27843	1.1721		0.019063	-0.105085	-1.24652	-0.409236	0.598567		0.106332		0.270915	0.635905	26.6561	45.9049	45.1155		1.22526		0.0703651	-0.165253	-0.046763	-0.00891487	0.0132674		0.0867831
	23	0.002601	0.004989		0.548781	0.313645		18.5139	14.4204		41.0258	44.7385		44.4687	45.5845					1.23353	1.35222		-0.002388	0.235136	4.09344	-3.71268	-1.11583		-0.11869		0.003795	0.431213	16.4671	42.8821	45.0266		1.29288		-0.629249	0.54529	0.248582	-0.0865787	-0.0247815		-0.091803
	24	0.054458	0.078362		0.498829	0.567062		19.0803	22.258		46.5847	47.0815		42.6523	43.7926		46.8572	47.1765		1.20332	1.31238		-0.023904	-0.068233	-3.17775	-0.496832	-1.14031	-0.319291	-0.109053		0.06641	0.532945	20.6692	46.8331	43.2224	47.0168	1.25785		-0.359946	-0.12803	-0.153743	-0.0106086	-0.0263824	-0.006791	-0.0866978
Large movers (Full)	25-Full	0.275978	0.439853		0.968802	1		35.1443	42.0564		43.2016	44.891		40.1159	39.8666		45.0789	45.7964		1.3362	1.29635		-0.163875	-0.031198	-6.91205	-1.68936	0.249272	-0.717559	0.03984		0.357915	0.984401	38.6004	44.0463	39.9912	45.4377	1.31628		-0.457859	-0.0316924	-0.179067	-0.0383542	0.00623317	-0.0157922	0.0302672
	26-Full	0.073396	0.057723		0.705264	0.497551		22.3767	19.9599		41.1163	41.9971		41.5988	42.7034		41.3782	38.602		1.29878	1.3887		0.015673	0.207713	2.41682	-0.880827	-1.10465	2.77619	-0.089922		0.0655595	0.601407	21.1683	41.5567	42.1511	39.9901	1.34374		0.239065	0.345378	0.114172	-0.0211958	-0.0262069	0.0694218	-0.0669194
	27-Full	0.2518	0.2092		0.8611	0.6538		28.504	25.36		45.531	44.399		45.165	43.373		44.922	46.862		1.29878	1.29795		0.0426	0.2073	3.144	1.132	1.792	-1.94	0.000825		0.2305	0.75745	26.932	44.965	44.269	45.892	1.29836		0.184816	0.273681	0.116738	0.0251751	0.0404798	-0.0422732	0.000635416
	28-Full	0.359813	0.340556		0.840627	0.969417		32.9419	35.3395		42.7399	43.605		43.6158	46.0004		45.4402	47.5016		1.41762	1.467		0.019257	-0.12879	-2.39761	-0.865154	-2.38469	-2.06144	-0.049381		0.350185	0.905022	34.1407	43.1724	44.8081	46.4709	1.44231		0.054991	-0.142306	-0.0702274	-0.0200395	-0.0532201	-0.0443598	-0.0342373
	29-Full	0.147243	0.117853		0.621668	0.799076		24.9715	27.6983		43.7384	45.8517		39.7321	42.1345		46.6372	47.5054		1.27301	1.15954		0.02939	-0.177408	-2.72676	-2.11333	-2.40238	-0.868257	0.113465		0.132548	0.710372	26.3349	44.795	40.9333	47.0713	1.21627		0.221731	-0.24974	-0.103542	-0.0471779	-0.0586902	-0.0184456	0.0932891
	30-Full	0.411264	0.406816		0.837459	0.92859		32.4214	34.6043		43.1844	44.7841		28.2827	28.9792		43.6696	42.8934		1.23702	1.15144		0.004448	-0.091131	-2.18288	-1.59961	-0.696512	0.776197	0.085576		0.40904	0.883024	33.5129	43.9842	28.6309	43.2815	1.19423		0.0108742	-0.103203	-0.0651357	-0.0363678	-0.0243273	0.0179337	0.0716579
	31-Full	0.169938	0.211581		0.630318	0.742975		24.7755	27.4305		42.2477	43.3215		40.3746	43.6126					1.20408	1.37513		-0.041643	-0.112657	-2.65501	-1.07379	-3.23793		-0.171046		0.190759	0.686647	26.103	42.7846	41.9936		1.28961		-0.218301	-0.164068	-0.101713	-0.0250977	-0.0771054		-0.132634
	32-Full	0.317411	0.423785		0.878519	0.963234		34.6953	39.9523		43.1815	44.0599		43.9529	45.5369		45.844	44.4064		1.22029	1.24436		-0.106374	-0.084715	-5.25696	-0.878458	-1.58394	1.43758	-0.02407		0.370598	0.920877	37.3238	43.6207	44.7449	45.1252	1.23232		-0.287033	-0.0919939	-0.140847	-0.0201385	-0.0353993	0.0318575	-0.0195322
	33-Full	0.046274	0.045791		0.372717	0.252103		16.7899	13.1302		43.435	46.6154		44.6005	41.3815		37.8964	37.6572		1.24924	1.38008		0.000483	0.120614	3.65973	-3.18043	3.21902	0.239144	-0.130841		0.0460325	0.31241	14.9601	45.0252	42.991	37.7768	1.31466		0.0104926	0.386076	0.244633	-0.0706368	0.0748766	0.00633045	-0.0995243
	34-Full	0.186267	0.152884		0.529173	0.885313		22.9891	28.29		37.5837	41.582		41.678	42.8959		43.8309	43.9244		1.2321	1.17813		0.033383	-0.35614	-5.30089	-3.99831	-1.21788	-0.093508	0.05397		0.169575	0.707243	25.6396	39.5829	42.2869	43.8777	1.20511		0.196862	-0.503561	-0.206746	-0.101011	-0.0288004	-0.00213111	0.0447841
Large movers (Empty)	25-Empty	0.221416	0.271402		0.891903	0.999657		32.5215	38.3775		41.1859	42.8309		40.2745	40.2676		45.3585	45.0977		1.27711	1.28495		-0.049986	-0.107754	-5.85599	-1.645	0.00693	0.260766	-0.00784		0.246409	0.94578	35.4495	42.0084	40.2711	45.2281	1.28103		-0.202858	-0.113931	-0.165193	-0.0391589	0.000172084	0.00576558	-0.00612007
	26-Empty	0.077168	0.067762		0.624669	0.481989		21.9105	20.0328		41.552	44.9009		42.8564	41.3275		39.1285	35.8374		1.34216	1.46275		0.009406	0.14268	1.8777	-3.34897	1.52895	3.29106	-0.120585		0.072465	0.553329	20.9717	43.2265	42.092	37.4829	1.40245		0.129801	0.257857	0.0895349	-0.0774751	0.0363239	0.0878015	-0.0859814
	27-Empty	0.06	0.035		0.6768	0.4276		19.487	15.736		46.677	46.563		43.98	44.019		42.766	41.611		1.27711	1.34125		0.025	0.2492	3.751	0.114	-0.039	1.155	-0.064135		0.0475	0.5522	17.6115	46.62	43.9995	42.1885	1.30918		0.526316	0.451286	0.212986	0.0024453	-0.000886374	0.0273771	-0.0489887
	28-Empty	0.217392	0.222291		0.779422	0.945952		29.6721	33.5984		41.1518	43.9895		40.8275	43.095		43.6964	43.8222		1.26965	1.55448		-0.004899	-0.16653	-3.92626	-2.83773	-2.26747	-0.125834	-0.28483		0.219841	0.862687	31.6352	42.5706	41.9613	43.7593	1.41207		-0.0222842	-0.193036	-0.12411	-0.0666594	-0.0540371	-0.0028756	-0.201711
	29-Empty	0.101425	0.097108		0.680613	0.806154		24.5707	26.8542		44.5254	46.2355		40.3717	41.1662		43.9744	45.8113		1.31979	1.1826		0.004317	-0.125541	-2.28348	-1.71006	-0.794464	-1.83689	0.137194		0.0992665	0.743383	25.7124	45.3804	40.769	44.8929	1.25119		0.043489	-0.168878	-0.0888086	-0.0376828	-0.019487	-0.0409171	0.109651
	30-Empty	0.387196	0.342666		0.814857	0.955987		32.2875	34.9855		45.703	46.1536		30.9213	30.0194		40.7202	38.4737		1.32347	1.16234		0.04453	-0.14113	-2.69808	-0.450648	0.901864	2.24653	0.161134		0.364931	0.885422	33.6365	45.9283	30.4704	39.597	1.24291		0.122023	-0.159393	-0.080213	-0.00981199	0.0295981	0.0567349	0.129643
	31-Empty	0.149835	0.205418		0.630135	0.499738		24.7759	22.9949		45.3407	45.7752		41.8198	38.9873					1.34995	1.51688		-0.055583	0.130397	1.78093	-0.434488	2.83254		-0.166933		0.177626	0.564936	23.8854	45.558	40.4036		1.43341		-0.312921	0.230817	0.0745615	-0.00953703	0.0701062		-0.116458
	32-Empty	0.278555	0.327496		0.854203	0.953391		33.0302	37.8256		45.5184	45.4429		42.8657	42.8458		44.3227	42.4996		1.29234	1.22754		-0.048941	-0.099188	-4.79546	0.075541	0.019911	1.82307	0.064801		0.303026	0.903797	35.4279	45.4807	42.8557	43.4111	1.25994		-0.161508	-0.109746	-0.135358	0.00166095	0.000464605	0.0419955	0.051432
	33-Empty	0.045405	0.046285		0.455951	0.25099		17.4735	13.1255		44.3353	43.268		41.0636	41.3573		38.6496	37.6677		1.28703	1.3749		-0.00088	0.204961	4.348	1.06733	-0.293727	0.981856	-0.087867		0.045845	0.353471	15.2995	43.8017	41.2104	38.1586	1.33097		-0.0191951	0.579853	0.284192	0.0243673	-0.00712749	0.0257309	-0.0660175
	34-Empty	0.189579	0.162321		0.690535	0.836782		26.6299	28.6424		42.7566	44.7324		42.4142	43.0941		44.3836	44.3156		1.31582	1.19122		0.027258	-0.146247	-2.01243	-1.97581	-0.679851	0.068037	0.124602		0.17595	0.763659	27.6361	43.7445	42.7541	44.3496	1.25352		0.154919	-0.191508	-0.0728189	-0.045167	-0.0159014	0.00153411	0.0994019
	avg.	0.188198	0.197602		0.657664	0.715533		25.1899	26.8567		43.4834	44.4499		42.536	43.0164		42.553	42.2788		1.27701	1.29696		-0.00940409	-0.0578683	-1.66672	-0.966525	-0.480457	0.274227	-0.0199513		0.1929	0.686599	26.0233	43.9666	42.7762	42.4159	1.28699		-0.060299	-0.0626089	-0.0513884	-0.02222	-0.0110021	0.014801	-0.0130343
	std	0.13203	0.139686		0.182879	0.230423		6.54767	8.00999		2.06148	1.86239		3.41676	3.54953		6.04437	7.3241		0.0546571	0.109171		0.0374571	0.158936	3.03304	1.41376	1.31641	1.89884	0.101051		0.134616	0.192236	7.15655	1.83287	3.42103	6.64733	0.07		0.217255	0.282596	0.142891	0.0333955	0.0310326	0.0669797	0.0770535
	p-value		0.212			0.037			0.003			<0.001			0.006			0.922			0.268
	n/m	26	18		34	10		34	10		36	8		32	12		14	17		25	17
